# Supplementary material for: RNA‐Sequencing Reveals Two Subgroups of Eccrine Porocarcinomas and Poromas
Source: J Cell Mol Med. 2026 Apr 14;30(8):e71140. doi: 10.1111/jcmm.71140 (PMC13079415; doi:10.1111/jcmm.71140)
Supplement: Supplementary file 2 — Additional file 2 Excel file (.xlsx). Heatmap genes and their Ensembl gene codes. The genes in the heatmap (Figure1) are listed from top to bottom. [file JCMM-30-e71140-s002.xlsx]

## Sheet: Taul1
Genes	Ensembl gene code
SPRR2D	ENSG00000163216
SPRR2A	ENSG00000241794
LCE3D	ENSG00000163202
SPRR2B	ENSG00000196805
S100A7A	ENSG00000184330
LCE3E	ENSG00000185966
KRT6C	ENSG00000170465
HEPHL1	ENSG00000181333
S100A9	ENSG00000163220
S100A8	ENSG00000143546
S100A7	ENSG00000143556
CNFN	ENSG00000105427
SERPINB13	ENSG00000197641
A2ML1	ENSG00000166535
NCCRP1	ENSG00000188505
IVL	ENSG00000163207
SPRR1B	ENSG00000169469
FABP5	ENSG00000164687
SPINK5	ENSG00000133710
ATP12A	ENSG00000075673
KRT16	ENSG00000186832
KRT6B	ENSG00000185479
KRT6A	ENSG00000205420
CLCA2	ENSG00000137975
DSG1	ENSG00000134760
KRT17	ENSG00000128422
GJB6	ENSG00000121742
CSTA	ENSG00000121552
LY6D	ENSG00000167656
SERPINB3	ENSG00000057149
SERPINB4	ENSG00000206073
AKR1B10	ENSG00000198074
PITX1	ENSG00000069011
PI3	ENSG00000124102
SLC6A14	ENSG00000268104
TCN1	ENSG00000134827
RHCG	ENSG00000140519
LCN2	ENSG00000148346
CLCA4	ENSG00000016602
KRT13	ENSG00000171401
TMPRSS11D	ENSG00000153802
SPRR3	ENSG00000163209
ASPRV1	ENSG00000244617
CDSN	ENSG00000137197
KPRP	ENSG00000203786
GSCMA	ENSG00000167914
BPIFC	ENSG00000184459
SPRR2E	ENSG00000203785
SPRR2G	ENSG00000159516
CRCT1	ENSG00000169509
CDHR1	ENSG00000148600
CALML5	ENSG00000178372
SBSN	ENSG00000189001
KRTDAP	ENSG00000188508
CASP14	ENSG00000105141
PLA2G4E	ENSG00000188089
PLA2G4D	ENSG00000159337
LCE2C	ENSG00000187180
LCE2B	ENSG00000159455
KPLCE	ENSG00000198854
LCE2A	ENSG00000187173
LCE1B	ENSG00000196734
LCE1C	ENSG00000197084
SLURP1	ENSG00000126233
ARG1	ENSG00000118520
LORICRIN	ENSG00000203782
FLG2	ENSG00000143520
FLG	ENSG00000143631
KRT2	ENSG00000172867
KRT10	ENSG00000186395
KRT1	ENSG00000167768
PMEL	ENSG00000185664
TRPM1	ENSG00000134160
TYRP1	ENSG00000107165
DCT	ENSG00000080166
GATA3	ENSG00000107485
ACSBG1	ENSG00000103740
KRT80	ENSG00000167767
POU3F1	ENSG00000185668
FGFR3	ENSG00000068078
DAPL1	ENSG00000163331
CALML3	ENSG00000178363
ALDH3B2	ENSG00000132746
EHF	ENSG00000135373
CHL1	ENSG00000134121
CD24	ENSG00000272398
KRT5	ENSG00000186081
KRT14	ENSG00000186847
COL17A1	ENSG00000065618
S100A2	ENSG00000196754
TNS4	ENSG00000131746
IRX4	ENSG00000113430
ALDH3A1	ENSG00000108602
GPX2	ENSG00000176153
KLK7	ENSG00000169035
KLK5	ENSG00000167754
KLK8	ENSG00000129455
KLK10	ENSG00000129451
THSD4	ENSG00000187720
SERPINA12	ENSG00000165953
DEFB1	ENSG00000164825
PNLIPRP3	ENSG00000203837
KLK11	ENSG00000167757
SCEL	ENSG00000136155
SERPINB2	ENSG00000197632
TFCP2L1	ENSG00000115112
PPARGC1A	ENSG00000109819
DNER	ENSG00000187957
FOLR1	ENSG00000110195
C19orf33	ENSG00000167644
CCDC8	ENSG00000169515
SYT8	ENSG00000149043
TNNI2	ENSG00000130598
MPPED2	ENSG00000066382
SLPI	ENSG00000124107
KRT23	ENSG00000263309
FGF1	ENSG00000113578
ENTREP1	ENSG00000135063
ALX4	ENSG00000052850
EN1	ENSG00000163064
TG	ENSG00000042832
NUTM1	ENSG00000291987
ZBTB16	ENSG00000109906
ALKAL2	ENSG00000189292
STC2	ENSG00000113739
ANKRD30A	ENSG00000148513
MAPT	ENSG00000186868
PRLR	ENSG00000113494
MLXIPL	ENSG00000009950
ADIPOQ	ENSG00000181092
CIDEC	ENSG00000187288
FABP4	ENSG00000170323
PLIN4	ENSG00000167676
ADH1B	ENSG00000196616
APOD	ENSG00000189058
PI16	ENSG00000164530
KRT77	ENSG00000189182
PLA2G2A	ENSG00000188257
PM20D1	ENSG00000162877
THRSP	ENSG00000151365
SEC14L6	ENSG00000214491
LCE5A	ENSG00000186207
KRT79	ENSG00000185640
FADS2	ENSG00000134824
DGAT2	ENSG00000062282
PLIN5	ENSG00000214456
ALOX15B	ENSG00000179593
AZGP1	ENSG00000160862
CST6	ENSG00000175315
SPRR4	ENSG00000106483
MUCL1	ENSG00000172551
ELAPOR1	ENSG00000116299
PIP	ENSG00000159763
TFF3	ENSG00000160180
AGR2	ENSG00000106541
ZG16B	ENSG00000162078
KRT19	ENSG00000171345
FOXA1	ENSG00000129514
CRACR2B	ENSG00000177685
VTCN1	ENSG00000134258
SCGB1D2	ENSG00000124935
SCGB2A2	ENSG00000110484
HBB	ENSG00000244734
HBA2	ENSG00000188536
HBA1	ENSG00000206172
DCD	ENSG00000161634
FOS	ENSG00000170345
FOSB	ENSG00000125740
NR4A1	ENSG00000123358
ACTG2	ENSG00000163017
AQP5	ENSG00000161798
PIGR	ENSG00000162896
TSPAN1	ENSG00000117472
WFDC2	ENSG00000101443
ALDH1A1	ENSG00000165092
FMO2	ENSG00000094963
MSMB	ENSG00000263639
CXCL17	ENSG00000189377
SOX2	ENSG00000181449
CRABP1	ENSG00000166426
B3GALT5	ENSG00000183778
SEMA3E	ENSG00000170381
ADIRF	ENSG00000148671
ECRG4	ENSG00000119147
SOD3	ENSG00000109610
SFRP1	ENSG00000104332
KRT18	ENSG00000111057
KRT7	ENSG00000135480
PLAT	ENSG00000104368
FOXC2	ENSG00000176692
RAMP1	ENSG00000132329
PON3	ENSG00000105852
SLC7A5	ENSG00000103257
SMOC1	ENSG00000198732
MSLN	ENSG00000102854
PCSK1	ENSG00000175426
GABRP	ENSG00000094755
PLEKHS1	ENSG00000148735
MYBPC1	ENSG00000196091
LTF	ENSG00000012223
MMP7	ENSG00000137673
FDCSP	ENSG00000181617
MZB1	ENSG00000170476
CD79A	ENSG00000105369
FCRL5	ENSG00000143297
IGLL5	ENSG00000254709
JCHAIN	ENSG00000132465
SAA1	ENSG00000173432
SAA2	ENSG00000134339
DNAH17	ENSG00000187775
FSIP2	ENSG00000188738
CHI3L1	ENSG00000133048
MMP3	ENSG00000149968
FABP7	ENSG00000164434
SPP1	ENSG00000118785
SFRP4	ENSG00000106483
MMP9	ENSG00000100985
CXCL9	ENSG00000138755
COL11A1	ENSG00000060718
COL10A1	ENSG00000123500
COMP	ENSG00000105664
GLI2	ENSG00000074047
GLI1	ENSG00000111087
ABI3BP	ENSG00000154175
KISS1	ENSG00000170498
CHGA	ENSG00000100604
PTCH2	ENSG00000117425
SCUBE3	ENSG00000146197
OLFM4	ENSG00000102837
DPP6	ENSG00000130226
CDH22	ENSG00000149654
LHX2	ENSG00000106689
PCDH8	ENSG00000136099
MYCN	ENSG00000134323
FAT3	ENSG00000165323
LGR5	ENSG00000139292
DACH1	ENSG00000276644
NELL2	ENSG00000184613
KIF12	ENSG00000136883
HHIP	ENSG00000164161
LRP2	ENSG00000081479
PTPRT	ENSG00000196090
SOSTDC1	ENSG00000171243
TFAP2B	ENSG00000008196
PAMR1	ENSG00000149090
PIK3C2G	ENSG00000139144
STAC2	ENSG00000141750
KRT15	ENSG00000171346
IGF2BP2	ENSG00000073792
HLA-DRB5	ENSG00000198502
