# Supplementary material for: RNA‐Sequencing Reveals Two Subgroups of Eccrine Porocarcinomas and Poromas
Source: J Cell Mol Med. 2026 Apr 14;30(8):e71140. doi: 10.1111/jcmm.71140 (PMC13079415; doi:10.1111/jcmm.71140)
Supplement: Supplementary file 3 — Additional file 3 Excel file (.xlsx). All enriched terms among the genes differentiating the metabolism‐low and ‐high groups. [file JCMM-30-e71140-s003.xlsx]

## Sheet: BioPlanet
Term	P-value	Adjusted P-value	Genes
Oncostatin M	2.2196441424174177E-22	2.9299302679909916E-20	FLG;SERPINB4;CDSN;CALML5;KRT1;KRT13;CALML3;KRT10;S100A7A;LCE2B;AKR1B10;CHL1;KRT16;TCN1;LCN2;DSG1;PI3;S100A9;KRT6B;S100A8;IVL;KRT6A;S100A7
Hydrolysis of lysophosphatidylcholine (LPC)	5.031802927902886E-4	0.028900662022061346	PLA2G4D;PLA2G4E
Tyrosine metabolism	7.271534271965667E-4	0.028900662022061346	ALDH3B2;DCT;TYRP1
Melanogenesis	9.472776760529386E-4	0.028900662022061346	CALML5;DCT;TYRP1;CALML3
Amoebiasis	0.0010947220462902026	0.028900662022061346	SERPINB3;SERPINB4;SERPINB13;ARG1
Acyl chain remodelling of phosphatidylinositol	0.002108808543204561	0.044942635193053825	PLA2G4D;PLA2G4E
Acyl chain remodelling of phosphatidylserine	0.002383321563268006	0.044942635193053825	PLA2G4D;PLA2G4E
Endogenous Toll-like receptor signaling	0.004743270894726786	0.07331758007210236	S100A9;S100A8
Corticotropin releasing hormone pathway	0.005141394197766799	0.07331758007210236	KRT1;IVL
Acyl chain remodelling of phosphatidylcholine	0.005554362126674421	0.07331758007210236	PLA2G4D;PLA2G4E
Phototransduction	0.006881018054499867	0.07569119859949854	CALML5;CALML3
Amine compound SLC transporters	0.006881018054499867	0.07569119859949854	SLC6A14;RHCG
Pancreatic secretion	0.009449238465763683	0.08727469714065365	PLA2G4E;CLCA2;CLCA4
GnRH signaling pathway	0.009449238465763683	0.08727469714065365	CALML5;PLA2G4E;CALML3
Linoleic acid metabolism	0.009917579220528824	0.08727469714065365	AKR1B10;PLA2G4E
Vascular smooth muscle contraction	0.013726841155123055	0.11324643952976521	CALML5;PLA2G4E;CALML3
Interleukin-1 regulation of extracellular matrix	0.015025020409550024	0.11666486435650607	SERPINB3;SERPINB4;FABP5
EGFR1 pathway	0.027850012759727854	0.19545759086574746	KRT16;LCN2;KRT6B
Interleukin-4 regulation of apoptosis	0.028134047170069707	0.19545759086574746	SERPINB3;SERPINB4;ARG1;GATA3
FGFR3b ligand binding and activation	0.029718695945433443	0.1961433932398607	FGFR3
Glioma	0.031913456894228094	0.20059887190657658	CALML5;CALML3
CHL1 interactions	0.03389235304552857	0.2033541182731714	CHL1
Long-term potentiation	0.03654820552748481	0.20926546304142638	CALML5;CALML3
Urea cycle	0.03804826600753207	0.20926546304142638	ARG1
Gastric acid secretion	0.040430719502884356	0.2134741989752294	CALML5;CALML3
Phosphatidylinositol signaling system	0.04446175843565455	0.22180524334691454	CALML5;CALML3
Apoptotic cleavage of cell adhesion proteins	0.04630715680061324	0.22180524334691454	DSG1
Regular glucocorticoid receptor pathway	0.04863524067206779	0.22180524334691454	KRT17;GATA3
Iron metabolism in placenta	0.05041028257884421	0.22180524334691454	HEPHL1
FGFR3 ligand binding and activation	0.05041028257884421	0.22180524334691454	FGFR3
Glycerophospholipid biosynthesis	0.05294524480218262	0.2254442681899389	PLA2G4D;PLA2G4E
Salivary secretion	0.056263866722923495	0.23208845023205943	CALML5;CALML3
Neural crest differentiation	0.058515966222993196	0.2336472137153235	DCT;FGFR3
L1CAM interactions	0.061951912727547895	0.2336472137153235	CHL1;CD24
Fc gamma receptor-mediated phagocytosis	0.061951912727547895	0.2336472137153235	PLA2G4D;PLA2G4E
Transport of glucose and other sugars, bile salts and organic acids, metal ions and amine compounds	0.06428008298836747	0.23569363762401405	SLC6A14;RHCG
Phenylalanine metabolism	0.0706656488135395	0.24547014851018983	ALDH3B2
Acyl chain remodelling of phosphatidylglycerol	0.0706656488135395	0.24547014851018983	PLA2G4D
Interleukin-4 signaling pathway	0.07387870559220562	0.24639508829409354	ARG1;GATA3
Sodium/chloride-dependent neurotransmitter transporters	0.07466517827093744	0.24639508829409354	SLC6A14
Gap junction assembly	0.07864769465120389	0.24717846890378364	GJB6
Alpha-linolenic acid metabolism	0.07864769465120389	0.24717846890378364	PLA2G4E
GATA3-mediated activation of Th2 cytokine expression	0.08261326946777713	0.24783980840333136	GATA3
Urea cycle and metabolism of amino groups	0.08261326946777713	0.24783980840333136	ARG1
Oocyte meiosis	0.08518532035645178	0.24839522955445878	CALML5;CALML3
ChREBP regulation by carbohydrates and cAMP	0.08656197393564473	0.24839522955445878	ACSBG1
Th1/Th2 differentiation pathway	0.0944090551290999	0.2576535741907265	GATA3
FGFR ligand binding and activation	0.0944090551290999	0.2576535741907265	FGFR3
Notch signaling pathway	0.09564412981322423	0.2576535741907265	GATA3;TMPRSS11D
Neurotrophin signaling pathway	0.1023588626707606	0.2692163164105339	CALML5;CALML3
Interleukin-27-mediated signaling events	0.10605491252536185	0.2692163164105339	GATA3
Interleukin-9 regulation of target genes	0.10605491252536185	0.2692163164105339	LCN2
Phosphatidic acid biosynthesis	0.11373645491494558	0.2810274261619919	PLA2G4D
Olfactory transduction	0.11562475556663439	0.2810274261619919	CALML5;CLCA2;CALML3;CLCA4
Histidine metabolism	0.117552724870697	0.2810274261619919	ALDH3B2
Gap junction trafficking and regulation	0.12135275220631468	0.2810274261619919	GJB6
Butanoate metabolism	0.12135275220631468	0.2810274261619919	AKR1B10
Amino acid transport across the plasma membrane	0.12513660526532908	0.2847936533624731	SLC6A14
Fructose and mannose metabolism	0.1363917975983422	0.30514775055900284	AKR1B10
Ether lipid metabolism	0.14011163097102505	0.30824558813625513	PLA2G4E
Ion transport by P-type ATPases	0.14381562741602863	0.31120758719534064	ATP12A
FRA pathway	0.1475038535361489	0.3140404623672847	IVL
FRS2-mediated cascade	0.1548332599823739	0.32441254472497394	FGFR3
Negative regulation of FGFR signaling	0.15847457220368777	0.32685380517010604	FGFR3
Alzheimer's disease	0.16451075134754714	0.3314214844284391	CALML5;CALML3
Bladder cancer	0.16571074221421955	0.3314214844284391	FGFR3
Gastrin pathway	0.17288540678205494	0.34061005515270526	KRT6A
Signaling by FGFR mutants	0.17644983614692364	0.3410228470362963	FGFR3
Calcium signaling pathway	0.17826194276897306	0.3410228470362963	CALML5;CALML3
Regulation of NFAT transcription factors	0.1835332098896196	0.3460911957918541	GATA3
Amino acid and oligopeptide SLC transporters	0.19055636178365606	0.354273799372431	SLC6A14
Apoptotic execution phase	0.20097927946738411	0.3634145875300644	DSG1
Vitamin B12 metabolism	0.20097927946738411	0.3634145875300644	TCN1
Phospholipase C-mediated cascade	0.20785408138648875	0.36582318324022023	FGFR3
Arginine and proline metabolism	0.20785408138648875	0.36582318324022023	ARG1
TAp63 pathway	0.2112695256357926	0.3669418076832187	CLCA2
PI3K cascade	0.21805680846438996	0.3673829713291988	FGFR3
Phospholipid metabolism	0.22042550506656117	0.3673829713291988	PLA2G4D;PLA2G4E
Arachidonic acid metabolism	0.22142876941668724	0.3673829713291988	PLA2G4E
ATF2 transcription factor network	0.22478635787963117	0.3673829713291988	ARG1
TGF-beta regulation of extracellular matrix	0.225439550588372	0.3673829713291988	CDSN;AKR1B10;LCN2;IVL
FGF signaling pathway	0.23145865919344172	0.3681029278739073	FGFR3
Ion channel transport	0.23145865919344172	0.3681029278739073	ATP12A
Endochondral ossification	0.24789210093701325	0.38954473004387796	FGFR3
SIDS susceptibility pathways	0.25113686786289574	0.390000783034144	GATA3
PPAR signaling pathway	0.2575849502210434	0.39536294685090384	FABP5
Long-term depression	0.260788382019869	0.3954830817397096	PLA2G4E
Mitochondrial pathway of apoptosis: multidomain Bcl-2 family	0.2639781514229198	0.3954830817397096	KRT17
Myocyte adrenergic pathway	0.2671543160230924	0.3954830817397096	PLA2G4D
Myc repressed pathway	0.27031693312159105	0.3954830817397096	S100A7
Glycolysis and gluconeogenesis	0.2766017531435907	0.3954830817397096	ALDH3B2
VEGF signaling pathway	0.2797240695996395	0.3954830817397096	PLA2G4E
Transmembrane transport of small molecules	0.2843176569256849	0.3954830817397096	SLC6A14;ATP12A;RHCG
Glycerophospholipid metabolism	0.28901132054107104	0.3954830817397096	PLA2G4E
p73 transcription factor network	0.28901132054107104	0.3954830817397096	CLCA2
Fc epsilon receptor I signaling pathway	0.28901132054107104	0.3954830817397096	PLA2G4E
Nuclear beta-catenin signaling and target gene transcription regulation	0.29208069113529117	0.3954830817397096	KRT1
SLC-mediated transmembrane transport	0.29361622735220866	0.3954830817397096	SLC6A14;RHCG
SMAD2/3 nuclear pathway	0.2981801959831634	0.3975735946442179	GATA3
Drug metabolism: cytochrome P450	0.30121044042613215	0.39759778136249446	ALDH3B2
C-Myb transcription factor network	0.3072321872240103	0.4015311753818749	GATA3
Hematopoietic cell lineage	0.3161687670465563	0.40915958088377874	CD24
Insulin signaling pathway	0.3347708505197901	0.4271978191281528	CALML5;CALML3
Transport of inorganic cations/anions and amino acids/oligopeptides	0.3365800999191507	0.4271978191281528	SLC6A14
TSH regulation of gene expression	0.34230049098939735	0.4303206172438138	IVL
Fibroblast growth factor receptor pathway	0.364698585699192	0.4541529557763523	FGFR3
Signaling by insulin receptor	0.3756132178677732	0.4633733155004304	FGFR3
MAPK signaling pathway	0.3920764063176739	0.4792044966104903	PLA2G4E;FGFR3
Axon guidance	0.40871255385274025	0.4949546523721258	CHL1;CD24
Factors involved in megakaryocyte development and platelet production	0.417448878008937	0.5009386536107243	GATA3
Signaling by FGFR in disease	0.4249787390653726	0.5053801221317945	FGFR3
Adipogenesis	0.43731530489265164	0.5108461968657524	GATA3
Membrane trafficking	0.43731530489265164	0.5108461968657524	GJB6
Oxidative phosphorylation	0.4445912947172885	0.5147899201989656	ATP12A
p53 signaling pathway	0.45177427951627525	0.5185583034447682	TYRP1
Interleukin-5 regulation of apoptosis	0.46354242803422685	0.5274793146596375	CD24
Calcium regulation in the cardiac cell	0.4750608370792901	0.535966072602276	GJB6
Metapathway biotransformation	0.529086394818438	0.5918593569155408	AKR1B10
Developmental biology	0.5419912563912551	0.60120038524072	CHL1;CD24
Amino acid metabolism	0.5701922256562638	0.6272114482218902	ARG1
Endocytosis	0.5812709356164965	0.6341137479452688	FGFR3
Actin cytoskeleton regulation	0.6244729868307213	0.6709304703988536	FGFR3
Lipid and lipoprotein metabolism	0.6251852110534771	0.6709304703988536	PLA2G4D;PLA2G4E
Apoptosis	0.6497784160636703	0.6916996041968102	DSG1
BDNF signaling pathway	0.6776469618656776	0.7155951917301556	GATA3
Metabolism	0.703327351076391	0.7368191296990764	ALDH3B2;AKR1B10;DCT;PLA2G4E;ARG1;TYRP1
Pathways in cancer	0.7563451118104483	0.7861224784171588	FGFR3
Hemostasis pathway	0.8700623192349569	0.8972517667110493	GATA3
Interleukin-2 signaling pathway	0.8843008983922649	0.9048660355641781	KRT13;GATA3
T cell receptor regulation of apoptosis	0.9285292841089199	0.9428143500182878	GATA3
Disease	0.9478963130326621	0.9551321627504685	FGFR3
Signal transduction	0.9890174036647011	0.9890174036647011	FGFR3

## Sheet: Reactome
Term	P-value	Adjusted P-value	Genes
Keratinization R-HSA-6805567	1.0581976448818804E-43	1.5238046086299078E-41	SPRR2E;FLG;SPRR3;CSTA;SPRR2G;KRT80;CASP14;LCE1B;LCE3D;PI3;SPRR2A;KRT6C;SPRR2B;KRT6B;KRT6A;SPRR2D;CDSN;KRT2;SPINK5;KRT1;KRT13;KRT10;LCE1C;LCE3E;LCE2B;LCE2C;LCE2A;KRT17;KRT16;DSG1;LORICRIN;IVL;SPRR1B
Formation Of Cornified Envelope R-HSA-6809371	1.0391199123504648E-37	7.481663368923347E-36	FLG;SPRR2E;SPRR3;CSTA;SPRR2G;CDSN;SPINK5;LCE1C;LCE3E;LCE2B;CASP14;LCE1B;LCE2C;LCE3D;LCE2A;DSG1;LORICRIN;PI3;SPRR2A;SPRR2B;IVL;SPRR1B;SPRR2D
Developmental Biology R-HSA-1266738	1.6752537253311084E-23	8.041217881589321E-22	SPRR2E;FLG;SPRR3;CSTA;SPRR2G;KRT80;CASP14;LCE1B;LCE3D;CHL1;PI3;SPRR2A;KRT6C;SPRR2B;KRT6B;KRT6A;SPRR2D;CDSN;KRT2;SPINK5;KRT1;KRT13;KRT10;POU3F1;LCE1C;LCE3E;LCE2B;LCE2C;LCE2A;KRT17;KRT16;DSG1;LORICRIN;CD24;IVL;SPRR1B
Metal Sequestration By Antimicrobial Proteins R-HSA-6799990	7.810933303742631E-12	2.8119359893473473E-10	S100A7A;LCN2;S100A9;S100A8;S100A7
Antimicrobial Peptides R-HSA-6803157	2.313409138459583E-6	6.6626183187636E-5	S100A7A;LCN2;PI3;S100A9;S100A8;S100A7
Neutrophil Degranulation R-HSA-6798695	3.2306944262688276E-5	7.753666623045186E-4	SERPINB3;FLG2;CALML5;TCN1;KRT1;LCN2;DSG1;S100A9;S100A8;S100A7
Melanin Biosynthesis R-HSA-5662702	1.8122211553393475E-4	0.003727997805269515	DCT;TYRP1
Hydrolysis Of LPC R-HSA-1483115	6.451389896168581E-4	0.011612501813103446	PLA2G4D;PLA2G4E
Innate Immune System R-HSA-168249	0.0015384157768353992	0.024614652429366387	S100A7A;SERPINB3;FLG2;CALML5;TCN1;KRT1;LCN2;DSG1;PI3;S100A9;S100A8;S100A7
Acyl Chain Remodelling Of PI R-HSA-1482922	0.002383321563268006	0.02961709751164564	PLA2G4D;PLA2G4E
MyD88 Deficiency (TLR2/4) R-HSA-5602498	0.002383321563268006	0.02961709751164564	S100A9;S100A8
Regulation Of TLR By Endogenous Ligand R-HSA-5686938	0.0026737657475791204	0.02961709751164564	S100A9;S100A8
IRAK4 Deficiency (TLR2/4) R-HSA-5603041	0.0026737657475791204	0.02961709751164564	S100A9;S100A8
Acyl Chain Remodelling Of PS R-HSA-1482801	0.003992090299870151	0.041061500227235835	PLA2G4D;PLA2G4E
RHO GTPases Activate NADPH Oxidases R-HSA-5668599	0.004743270894726786	0.04553540058937714	S100A9;S100A8
Acyl Chain Remodelling Of PC R-HSA-1482788	0.005982042701273519	0.05383838431146167	PLA2G4D;PLA2G4E
Acyl Chain Remodelling Of PE R-HSA-1482839	0.006881018054499867	0.05513338167657575	PLA2G4D;PLA2G4E
Ion Channel Transport R-HSA-983712	0.006891672709571969	0.05513338167657575	TRPM1;CLCA2;ATP12A;CLCA4
Diseases Associated With TLR Signaling Cascade R-HSA-5602358	0.007837281084236711	0.05939834084895191	S100A9;S100A8
Stimuli-sensing Channels R-HSA-2672351	0.009196704279318185	0.06621627081109094	TRPM1;CLCA2;CLCA4
FGFR3b Ligand Binding And Activation R-HSA-190371	0.029718695945433443	0.2033541182731714	FGFR3
Transport Of Small Molecules R-HSA-382551	0.0322735203646755	0.2033541182731714	TRPM1;SLC6A14;CLCA2;LCN2;ATP12A;RHCG;CLCA4
Transport Of RCbl Within Body R-HSA-9758890	0.03389235304552857	0.2033541182731714	TCN1
RUNX1 Regulates Transcription Of Genes Involved In Differentiation Of Keratinocytes R-HSA-8939242	0.03389235304552857	0.2033541182731714	SERPINB13
CHL1 Interactions R-HSA-447041	0.03804826600753207	0.2191580122033847	CHL1
Uptake Of Dietary Cobalamins Into Enterocytes R-HSA-9758881	0.0421865092184754	0.23364835874847914	TCN1
Apoptotic Cleavage Of Cell Adhesion Proteins R-HSA-351906	0.04630715680061324	0.2381510921174395	DSG1
Digestion Of Dietary Carbohydrate R-HSA-189085	0.04630715680061324	0.2381510921174395	PMEL
FGFR3 Mutant Receptor Activation R-HSA-2033514	0.05041028257884421	0.24523182057540327	FGFR3
Transport Of Bile Salts And Organic Acids, Metal Ions And Amine Compounds R-HSA-425366	0.05294524480218262	0.24523182057540327	SLC6A14;RHCG
FGFR3 Ligand Binding And Activation R-HSA-190239	0.05449596012786739	0.24523182057540327	FGFR3
Phospholipase C-mediated Cascade; FGFR3 R-HSA-5654227	0.05449596012786739	0.24523182057540327	FGFR3
ER-Phagosome Pathway R-HSA-1236974	0.056263866722923495	0.24551505479093888	S100A9;S100A8
Gap Junction Assembly R-HSA-190861	0.06664903451940749	0.2633783262737991	GJB6
L1CAM Interactions R-HSA-373760	0.06782697482760588	0.2633783262737991	CHL1;CD24
SHC-mediated cascade:FGFR3 R-HSA-5654704	0.0706656488135395	0.2633783262737991	FGFR3
Immune System R-HSA-168256	0.07146570717202745	0.2633783262737991	SERPINB3;CALML5;KRT1;GATA3;S100A7A;FLG2;TCN1;LCN2;DSG1;PI3;S100A9;S100A8;S100A7
Antigen processing-Cross Presentation R-HSA-1236975	0.07387870559220562	0.2633783262737991	S100A9;S100A8
PI-3K cascade:FGFR3 R-HSA-5654710	0.07466517827093744	0.2633783262737991	FGFR3
Acyl Chain Remodelling Of PG R-HSA-1482925	0.07466517827093744	0.2633783262737991	PLA2G4D
Interleukin-4 And Interleukin-13 Signaling R-HSA-6785807	0.07759037070545761	0.2633783262737991	LCN2;GATA3
FRS-mediated FGFR3 Signaling R-HSA-5654706	0.07864769465120389	0.2633783262737991	FGFR3
Naﰩ Dependent Neurotransmitter Transporters R-HSA-442660	0.07864769465120389	0.2633783262737991	SLC6A14
MyD88:MAL(TIRAP) Cascade Initiated On Plasma Membrane R-HSA-166058	0.08390411125488344	0.2709766140594096	S100A9;S100A8
Cobalamin (Cbl, Vitamin B12) Transport And Metabolism R-HSA-196741	0.08656197393564473	0.2709766140594096	TCN1
Signaling By FGFR3 In Disease R-HSA-5655332	0.08656197393564473	0.2709766140594096	FGFR3
Digestion R-HSA-8935690	0.0944090551290999	0.28721703965768713	PMEL
Synthesis Of Very Long-Chain Fatty acyl-CoAs R-HSA-75876	0.09830757280729437	0.28721703965768713	ACSBG1
Downstream Signaling Of Activated FGFR3 R-HSA-5654708	0.09830757280729437	0.28721703965768713	FGFR3
Gap Junction Trafficking R-HSA-190828	0.10218950202672386	0.28721703965768713	GJB6
TRP Channels R-HSA-3295583	0.10218950202672386	0.28721703965768713	TRPM1
Glycerophospholipid Biosynthesis R-HSA-1483206	0.10371726432083146	0.28721703965768713	PLA2G4D;PLA2G4E
Gap Junction Trafficking And Regulation R-HSA-157858	0.1099038737594078	0.29860675134631554	GJB6
Digestion And Absorption R-HSA-8963743	0.11373645491494558	0.3022784353817923	PMEL
EGR2 And SOX10-mediated Initiation Of Schwann Cell Myelination R-HSA-9619665	0.117552724870697	0.3022784353817923	POU3F1
Negative Regulation Of FGFR3 Signaling R-HSA-5654732	0.117552724870697	0.3022784353817923	FGFR3
Toll Like Receptor 4 (TLR4) Cascade R-HSA-166016	0.1218070679235351	0.3077231189647202	S100A9;S100A8
Amino Acid Transport Across Plasma Membrane R-HSA-352230	0.13265606034333927	0.323770723549845	SLC6A14
Diseases Of Carbohydrate Metabolism R-HSA-5663084	0.13265606034333927	0.323770723549845	PMEL
Gene And Protein Expression By JAK-STAT Signaling After Interleukin-12 Stimulation R-HSA-8950505	0.14011163097102505	0.3362679143304601	S100A9
Fatty acyl-CoA Biosynthesis R-HSA-75105	0.1475038535361489	0.34301522211479757	ACSBG1
Apoptotic Cleavage Of Cellular Proteins R-HSA-111465	0.1511763756964482	0.34301522211479757	DSG1
Toll-like Receptor Cascades R-HSA-168898	0.1539572151955314	0.34301522211479757	S100A9;S100A8
Synthesis Of PA R-HSA-1483166	0.1548332599823739	0.34301522211479757	PLA2G4D
Signaling By FGFR3 R-HSA-5654741	0.1548332599823739	0.34301522211479757	FGFR3
RND3 GTPase Cycle R-HSA-9696264	0.16571074221421955	0.3506408250227593	DSG1
Retinoid Metabolism And Transport R-HSA-975634	0.16930573029517199	0.3506408250227593	AKR1B10
RND2 GTPase Cycle R-HSA-9696270	0.16930573029517199	0.3506408250227593	DSG1
Sphingolipid De Novo Biosynthesis R-HSA-1660661	0.17288540678205494	0.3506408250227593	ALDH3B2
PI3K Cascade R-HSA-109704	0.17288540678205494	0.3506408250227593	FGFR3
Interleukin-12 Signaling R-HSA-9020591	0.17288540678205494	0.3506408250227593	S100A9
Metabolism Of Fat-Soluble Vitamins R-HSA-6806667	0.1835332098896196	0.3620381126589756	AKR1B10
IRS-mediated Signaling R-HSA-112399	0.1835332098896196	0.3620381126589756	FGFR3
Retrograde Transport At Trans-Golgi-Network R-HSA-6811440	0.1870522818483187	0.3634204798790837	AKR1B10
Metabolism Of Vitamins And Cofactors R-HSA-196854	0.1906314958603786	0.3634204798790837	AKR1B10;TCN1
IRS-related Events Triggered By IGF1R R-HSA-2428928	0.19751979786874949	0.3634204798790837	FGFR3
Apoptotic Execution Phase R-HSA-75153	0.20097927946738411	0.3634204798790837	DSG1
IGF1R Signaling Cascade R-HSA-2428924	0.20097927946738411	0.3634204798790837	FGFR3
Ion Transport By P-type ATPases R-HSA-936837	0.2044240199319846	0.3634204798790837	ATP12A
Insulin Receptor Signaling Cascade R-HSA-74751	0.2044240199319846	0.3634204798790837	FGFR3
Signaling By Type 1 Insulin-like Growth Factor 1 Receptor (IGF1R) R-HSA-2404192	0.2044240199319846	0.3634204798790837	FGFR3
Interleukin-12 Family Signaling R-HSA-447115	0.20785408138648875	0.3650120453616388	S100A9
Transcriptional Regulation By RUNX1 R-HSA-8878171	0.21884599915421354	0.37968462503863554	SERPINB13;GATA3
Iron Uptake And Transport R-HSA-917937	0.22478635787963117	0.38146433008876796	LCN2
Phospholipid Metabolism R-HSA-1483257	0.22516991706628664	0.38146433008876796	PLA2G4D;PLA2G4E
Signaling By FGFR In Disease R-HSA-1226099	0.23145865919344172	0.38755868516111175	FGFR3
Signaling By Insulin Receptor R-HSA-74752	0.2828330655678514	0.4647613032801395	FGFR3
Constitutive Signaling By Aberrant PI3K In Cancer R-HSA-2219530	0.285928797233274	0.4647613032801395	FGFR3
SLC-mediated Transmembrane Transport R-HSA-425407	0.2872483054995307	0.4647613032801395	SLC6A14;RHCG
Signaling By Interleukins R-HSA-449147	0.3090050025128763	0.4909035931628387	LCN2;GATA3;S100A9
Signaling By FGFR R-HSA-190236	0.3102237984570717	0.4909035931628387	FGFR3
Sphingolipid Metabolism R-HSA-428157	0.3191222318731329	0.4988345757541159	ALDH3B2
RHO GTPase Effectors R-HSA-195258	0.32216399684119984	0.4988345757541159	S100A9;S100A8
Post-translational Modification: Synthesis Of GPI-anchored Proteins R-HSA-163125	0.32790718892886034	0.5023259064442116	LY6D
Visual Phototransduction R-HSA-2187338	0.3451423773061049	0.5165771769038473	AKR1B10
RUNX1 Regulates Transcription Of Genes Involved In Differentiation Of HSCs R-HSA-8939236	0.3451423773061049	0.5165771769038473	GATA3
SLC Transporter Disorders R-HSA-5619102	0.3479721261088416	0.5165771769038473	SLC6A14
Transport Of Inorganic Cations/Anions And Amino Acids/Oligopeptides R-HSA-425393	0.361940593415089	0.529120504228143	SLC6A14
PI3K/AKT Signaling In Cancer R-HSA-2219528	0.364698585699192	0.529120504228143	FGFR3
PI5P, PP2A And IER3 Regulate PI3K/AKT Signaling R-HSA-6811558	0.36744479460287716	0.529120504228143	FGFR3
Negative Regulation Of PI3K/AKT Network R-HSA-199418	0.3863424770334258	0.5455709857837966	FGFR3
Metabolism Of Lipids R-HSA-556833	0.3864461149301892	0.5455709857837966	ALDH3B2;PLA2G4D;PLA2G4E;ACSBG1
Estrogen-dependent Gene Expression R-HSA-9018519	0.40209558442117593	0.5621530500645566	GATA3
Metabolism Of Water-Soluble Vitamins And Cofactors R-HSA-196849	0.4098215751066792	0.5674452578400173	TCN1
Nervous System Development R-HSA-9675108	0.4168881834569919	0.5717323658838747	CHL1;POU3F1;CD24
Cell Surface Interactions At Vascular Wall R-HSA-202733	0.4397510418557994	0.5973976417663689	S100A9
Factors Involved In Megakaryocyte Development And Platelet Production R-HSA-983231	0.4445912947172885	0.5983284713952293	GATA3
Metabolism Of Amino Acids And Derivatives R-HSA-71291	0.46584130320011347	0.6211217376001512	DCT;TYRP1
Class I MHC Mediated Antigen Processing And Presentation R-HSA-983169	0.4855652648627158	0.6414807168828539	S100A9;S100A8
Signaling By Rho GTPases R-HSA-194315	0.5265882315510265	0.6802905439116719	DSG1;S100A9;S100A8
Fatty Acid Metabolism R-HSA-8978868	0.5270349046767521	0.6802905439116719	ACSBG1
Disorders Of Transmembrane Transporters R-HSA-5619115	0.5331630262661342	0.6802905439116719	SLC6A14
Apoptosis R-HSA-109581	0.5372047736600231	0.6802905439116719	DSG1
Intra-Golgi And Retrograde Golgi-to-ER Traffic R-HSA-6811442	0.5432026318076294	0.6802905439116719	AKR1B10
Signaling By Rho GTPases, Miro GTPases And RHOBTB3 R-HSA-9716542	0.5432875871516823	0.6802905439116719	DSG1;S100A9;S100A8
ESR-mediated Signaling R-HSA-8939211	0.5569004892666548	0.691324745296537	GATA3
Ub-specific Processing Proteases R-HSA-5689880	0.5812709356164965	0.7145071860224106	GATA3
Cytokine Signaling In Immune System R-HSA-1280215	0.5854989441016976	0.7145071860224106	LCN2;GATA3;S100A9
Programmed Cell Death R-HSA-5357801	0.5938397658627472	0.7185960191952571	DSG1
Diseases Of Metabolism R-HSA-5668914	0.657335072013908	0.7825926711307937	PMEL
Axon Guidance R-HSA-422475	0.6575952306029585	0.7825926711307937	CHL1;CD24
Metabolism R-HSA-1430728	0.6659591792432782	0.7860501787789513	ALDH3B2;AKR1B10;PLA2G4D;DCT;PLA2G4E;TCN1;TYRP1;ACSBG1
Signaling By Nuclear Receptors R-HSA-9006931	0.6762364477688411	0.791691451046448	GATA3
PIP3 Activates AKT Signaling R-HSA-1257604	0.6873519297497401	0.7959936763209167	FGFR3
RAF/MAP Kinase Cascade R-HSA-5673001	0.6914222646507	0.7959936763209167	FGFR3
MAPK1/MAPK3 Signaling R-HSA-5684996	0.6994064507917765	0.7959936763209167	FGFR3
Deubiquitination R-HSA-5688426	0.7020222006441418	0.7959936763209167	GATA3
Hemostasis R-HSA-109582	0.7130441477654629	0.8021746662361458	GATA3;S100A9
Membrane Trafficking R-HSA-199991	0.7332287905742715	0.8143851372325822	AKR1B10;GJB6
Intracellular Signaling By Second Messengers R-HSA-9006925	0.7352088044460812	0.8143851372325822	FGFR3
MAPK Family Signaling Cascades R-HSA-5683057	0.7487594937994435	0.8230638710467165	FGFR3
Vesicle-mediated Transport R-HSA-5653656	0.7639665435640027	0.8334180475243665	AKR1B10;GJB6
Adaptive Immune System R-HSA-1280218	0.8284099947642137	0.8969251071131337	S100A9;S100A8
Diseases Of Signal Transduction By Growth Factor Receptors And Second Messengers R-HSA-5663202	0.8422534044654847	0.9051081361420134	FGFR3
RHO GTPase Cycle R-HSA-9012999	0.8536337165414406	0.9105426309775366	DSG1
Disease R-HSA-1643685	0.8773070545067231	0.9289133518306479	PMEL;SLC6A14;S100A9;FGFR3;S100A8
Signaling By Receptor Tyrosine Kinases R-HSA-9006934	0.8851744494902077	0.9304023410699994	FGFR3
Sensory Perception R-HSA-9709957	0.9325419702416256	0.9730872732956093	AKR1B10
Generic Transcription Pathway R-HSA-212436	0.9673075265687978	0.995049837154741	SERPINB13;GATA3
RNA Polymerase II Transcription R-HSA-73857	0.9796101270830905	0.995049837154741	SERPINB13;GATA3
Post-translational Protein Modification R-HSA-597592	0.9845795424370357	0.995049837154741	LY6D;GATA3
Signal Transduction R-HSA-162582	0.9854911645973756	0.995049837154741	DSG1;GATA3;S100A9;FGFR3;S100A8
Gene Expression (Transcription) R-HSA-74160	0.9881397688411664	0.995049837154741	SERPINB13;GATA3
Metabolism Of Proteins R-HSA-392499	0.9980701542960722	0.9980701542960722	LY6D;GATA3

## Sheet: WikiPathway
Term	P-value	Adjusted P-value	Genes
Pancreatic Cancer Subtypes WP5390	2.7474280023472486E-11	2.1155195618073816E-9	SERPINB3;SPRR3;SERPINB4;KRT17;LY6D;KRT6C;SPRR1B;KRT6A
Vitamin D Receptor Pathway WP2877	1.5541789195027958E-5	4.2797789518075977E-4	LCE2B;CASP14;KRT16;KRT13;S100A9;S100A8;SPRR1B
Burn Wound Healing WP5055	1.667446344860103E-5	4.2797789518075977E-4	FLG;S100A9;FGFR3;SLURP1;KRT6A
Hair Follicle Development Cytodifferentiation Part 3 Of 3 WP2840	3.6609687361769094E-5	7.04736481714055E-4	CASP14;GJB6;SPINK5;DSG1;GATA3
GPR143 In Melanocytes And Retinal Pigment Epithelium Cells WP4941	2.865529734338402E-4	0.004412915790881139	PMEL;DCT;TYRP1
Ras Signaling WP4223	0.0011905873840774212	0.015279204762326906	CALML5;PLA2G4D;PLA2G4E;CALML3;FGFR3
Fatty Acid Transporters WP5061	0.0026737657475791204	0.029411423223370325	FABP5;ACSBG1
Lipid Metabolism In Senescent Cells WP5149	0.0033018930995042783	0.031780721082728676	PLA2G4D;PLA2G4E
Renin Angiotensin Aldosterone System RAAS WP4756	0.015379745356805696	0.13158226583044874	CALML5;CALML3
IL 24 Signaling Pathway WP5413	0.01787464309354533	0.13763475182029905	FLG;KRT1;KRT13;LORICRIN
PPAR Signaling Pathway WP3942	0.033737540369749436	0.22243112318721847	FABP5;ACSBG1
Melanoma WP4685	0.0346645906265795	0.22243112318721847	CALML5;CALML3
Urea Cycle And Related Diseases WP4571	0.03804826600753207	0.22536280635230535	ARG1
Iron Metabolism In Placenta WP2007	0.04630715680061324	0.24683464293210525	HEPHL1
Biomarkers For Urea Cycle Disorders WP4583	0.05041028257884421	0.24683464293210525	ARG1
Transcriptional Cascade Regulating Adipogenesis WP4211	0.05449596012786739	0.24683464293210525	GATA3
Vitamin B12 Disorders WP4271	0.05449596012786739	0.24683464293210525	TCN1
Corticotropin Releasing Hormone Signaling Pathway WP2355	0.06079900490065261	0.2600846320750139	KRT1;IVL
Neural Crest Differentiation WP2064	0.07022703458882906	0.2692406387015071	DCT;FGFR3
NOTCH1 Regulation Of Endothelial Cell Calcification WP3413	0.0706656488135395	0.2692406387015071	FGFR3
Ulcerative Colitis Signaling WP5174	0.07466517827093744	0.2692406387015071	GATA3
15Q13 3 Copy Number Variation Syndrome WP4942	0.08261326946777713	0.2692406387015071	TRPM1
Urea Cycle And Metabolism Of Amino Groups WP497	0.08656197393564473	0.2692406387015071	ARG1
Urea Cycle And Associated Pathways WP4595	0.08656197393564473	0.2692406387015071	ARG1
MAPK Signaling Pathway WP382	0.08969663649001997	0.2692406387015071	PLA2G4D;PLA2G4E;FGFR3
GDNF RET Signaling Axis WP4830	0.0944090551290999	0.2692406387015071	GATA3
FGF23 Signaling In Hypophosphatemic Rickets And Related Disorders WP4790	0.0944090551290999	0.2692406387015071	FGFR3
IL1 And Megakaryocytes In Obesity WP2865	0.09830757280729437	0.2703458252200595	S100A9
FGFR3 Signaling In Chondrocyte Proliferation And Terminal Differentiation WP4767	0.1099038737594078	0.2835895745173265	FGFR3
Lipid Metabolism Pathway WP3965	0.117552724870697	0.2835895745173265	ACSBG1
4P16 3 Copy Number Variation WP5365	0.12135275220631468	0.2835895745173265	FGFR3
Familial Partial Lipodystrophy WP5102	0.12135275220631468	0.2835895745173265	GATA3
Hair Follicle Development Organogenesis Part 2 Of 3 WP2839	0.12890435205333023	0.2835895745173265	GJB6
Development And Heterogeneity Of The ILC Family WP3893	0.12890435205333023	0.2835895745173265	GATA3
White Fat Cell Differentiation WP4149	0.12890435205333023	0.2835895745173265	GATA3
miRNA Role In Immune Response In Sepsis WP4329	0.1475038535361489	0.3154943533967629	LCN2
Bladder Cancer WP2828	0.15847457220368777	0.3271724910383309	FGFR3
Inflammatory Bowel Disease Signaling WP5198	0.16571074221421955	0.3271724910383309	GATA3
Splicing Factor NOVA Regulated Synaptic Proteins WP4148	0.16571074221421955	0.3271724910383309	CHL1
T Cell Modulation In Pancreatic Cancer WP5078	0.17999908252900587	0.34649823386833634	ARG1
Vitamin B12 Metabolism WP1533	0.19404551285483848	0.3557501069005372	TCN1
Role Of Hypoxia Angiogenesis And FGF Pathway In OA Chondrocyte Hypertrophy WP5373	0.19404551285483848	0.3557501069005372	FGFR3
8P23 1 Copy Number Variation Syndrome WP5346	0.20097927946738411	0.35944535133912514	CSTA
Pre Implantation Embryo WP3527	0.22142876941668724	0.35944535133912514	GATA3
15Q11Q13 Copy Number Variation WP5407	0.22142876941668724	0.35944535133912514	TRPM1
2Q13 Copy Number Variation Syndrome WP5222	0.22812963437579506	0.35944535133912514	GATA3
Development Of Ureteric Collection System WP5053	0.22812963437579506	0.35944535133912514	GATA3
10Q22Q23 Copy Number Variation WP5402	0.23477349240113526	0.35944535133912514	CDHR1
Endometrial Cancer WP4155	0.23807419374409589	0.35944535133912514	FGFR3
Endochondral Ossification WP474	0.23807419374409589	0.35944535133912514	FGFR3
Endochondral Ossification With Skeletal Dysplasias WP4808	0.23807419374409589	0.35944535133912514	FGFR3
Th17 Cell Differentiation Pathway WP5130	0.2575849502210434	0.38142386859654503	GATA3
Head And Neck Squamous Cell Carcinoma WP4674	0.27031693312159105	0.39272460095023604	FGFR3
EGFR Tyrosine Kinase Inhibitor Resistance WP4806	0.30422775267512436	0.42338511726601347	FGFR3
Alzheimer 39 S Disease And miRNA Effects WP2059	0.30791644892073705	0.42338511726601347	CALML5;CALML3
Alzheimer 39 S Disease WP5124	0.30791644892073705	0.42338511726601347	CALML5;CALML3
Amino Acid Metabolism WP3925	0.32499138972030267	0.4353250611641767	ARG1
Metabolic Epileptic Disorders WP5355	0.32790718892886034	0.4353250611641767	ARG1
1P36 Copy Number Variation Syndrome WP5345	0.33370149159207996	0.4355087263150874	KRT17
Hippo Signaling Regulation Pathways WP4540	0.3451423773061049	0.4429327175428347	FGFR3
Embryonic Stem Cell Pluripotency Pathways WP3931	0.3942696442683369	0.486882980120885	FGFR3
Osteoblast Differentiation And Related Diseases WP4787	0.39949810595436996	0.486882980120885	FGFR3
Spinal Cord Injury WP2431	0.40209558442117593	0.486882980120885	ARG1
Hippo Merlin Signaling Dysregulation WP4541	0.40468195750307323	0.486882980120885	FGFR3
Adipogenesis WP236	0.43241238866754017	0.5122423681138553	GATA3
Ectoderm Differentiation WP2858	0.44699589850685556	0.5214952149246649	KRT6A
NRF2 Pathway WP2884	0.456511847532617	0.5246479441792762	SLC6A14
Mesodermal Commitment Pathway WP2857	0.4658659197562531	0.5275246444298748	GATA3
Regulation Of Actin Cytoskeleton WP51	0.47733501315461413	0.5275593959649442	FGFR3
Calcium Regulation In Cardiac Cells WP536	0.47959945087722194	0.5275593959649442	GJB6
Sudden Infant Death Syndrome SIDS Susceptibility Pathways WP706	0.49298386894593876	0.5346444775892576	GATA3
Metapathway Biotransformation Phase I And II WP702	0.5491236492677792	0.5872572360224861	AKR1B10
Ciliary Landscape WP4352	0.6025884785848067	0.6356070253565769	LCN2
Focal Adhesion PI3K Akt mTOR Signaling Pathway WP3932	0.7305333187267006	0.760149534350756	FGFR3
Nuclear Receptors Meta Pathway WP2882	0.7443205436408642	0.7641690914712872	SLC6A14
PI3K Akt Signaling Pathway WP4172	0.7698369779939427	0.7799664119149156	FGFR3
Pleural Mesothelioma WP5087	0.8510312726963252	0.8510312726963252	FGFR3

## Sheet: KEGG
Term	P-value	Adjusted P-value	Genes
Estrogen signaling pathway	2.7760092244822514E-5	0.0018441255329713082	CALML5;KRT17;KRT16;KRT13;CALML3;KRT10
IL-17 signaling pathway	5.3119781397321337E-5	0.0018441255329713082	S100A7A;LCN2;S100A9;S100A8;S100A7
Staphylococcus aureus infection	5.5882591908221463E-5	0.0018441255329713082	KRT17;KRT16;KRT13;DSG1;KRT10
Renin secretion	2.226201027372709E-4	0.005509847542747455	CALML5;CLCA2;CALML3;CLCA4
Tyrosine metabolism	4.946471577325671E-4	0.009794013723104828	ALDH3B2;DCT;TYRP1
GnRH signaling pathway	6.952776732748645E-4	0.010810135751823838	CALML5;PLA2G4D;PLA2G4E;CALML3
Inflammatory mediator regulation of TRP channels	8.463052347529611E-4	0.010810135751823838	CALML5;PLA2G4D;PLA2G4E;CALML3
Melanogenesis	9.472776760529386E-4	0.010810135751823838	CALML5;DCT;TYRP1;CALML3
Amoebiasis	9.827396138021671E-4	0.010810135751823838	SERPINB3;SERPINB4;SERPINB13;ARG1
Vascular smooth muscle contraction	0.002604939215151845	0.025788898230003264	CALML5;PLA2G4D;PLA2G4E;CALML3
Ras signaling pathway	0.0032694681628566997	0.029425213465710295	CALML5;PLA2G4D;PLA2G4E;CALML3;FGFR3
Oxytocin signaling pathway	0.004402068250286145	0.0363170630648607	CALML5;PLA2G4D;PLA2G4E;CALML3
alpha-Linolenic acid metabolism	0.005141394197766799	0.03915369427530101	PLA2G4D;PLA2G4E
Phototransduction	0.006424304780695358	0.04541471915969912	CALML5;CALML3
Linoleic acid metabolism	0.006881018054499867	0.04541471915969912	PLA2G4D;PLA2G4E
Ether lipid metabolism	0.018856539279652515	0.11667483679284994	PLA2G4D;PLA2G4E
Ovarian steroidogenesis	0.020331352819639298	0.11840023112613472	PLA2G4D;PLA2G4E
VEGF signaling pathway	0.02668871383900818	0.14052166494127633	PLA2G4D;PLA2G4E
Long-term depression	0.0275331172249705	0.14052166494127633	PLA2G4D;PLA2G4E
Arachidonic acid metabolism	0.028388215139651785	0.14052166494127633	PLA2G4D;PLA2G4E
Long-term potentiation	0.033737540369749436	0.15324129210775272	CALML5;CALML3
Fc epsilon RI signaling pathway	0.0346645906265795	0.15324129210775272	PLA2G4D;PLA2G4E
Amphetamine addiction	0.035601512307861745	0.15324129210775272	CALML5;CALML3
PPAR signaling pathway	0.040430719502884356	0.15556954325076522	FABP5;ACSBG1
Glioma	0.04142479535328333	0.15556954325076522	CALML5;CALML3
Gastric acid secretion	0.0424280572502087	0.15556954325076522	CALML5;CALML3
Pertussis	0.0424280572502087	0.15556954325076522	CALML5;CALML3
Salivary secretion	0.06079900490065261	0.18848893666907657	CALML5;CALML3
Rap1 signaling pathway	0.06199941711610479	0.18848893666907657	CALML5;CALML3;FGFR3
Circadian entrainment	0.06545517817555309	0.18848893666907657	CALML5;CALML3
Fc gamma R-mediated phagocytosis	0.06545517817555309	0.18848893666907657	PLA2G4D;PLA2G4E
Phosphatidylinositol signaling system	0.06545517817555309	0.18848893666907657	CALML5;CALML3
Aldosterone synthesis and secretion	0.06663750286280484	0.18848893666907657	CALML5;CALML3
Choline metabolism in cancer	0.06663750286280484	0.18848893666907657	PLA2G4D;PLA2G4E
Glycerophospholipid metabolism	0.06663750286280484	0.18848893666907657	PLA2G4D;PLA2G4E
Phenylalanine metabolism	0.0706656488135395	0.18953468330314888	ALDH3B2
Pancreatic secretion	0.07143746073477412	0.18953468330314888	CLCA2;CLCA4
C-type lectin receptor signaling pathway	0.07387870559220562	0.18953468330314888	CALML5;CALML3
Fatty acid biosynthesis	0.07466517827093744	0.18953468330314888	ACSBG1
Glucagon signaling pathway	0.07759037070545761	0.1920361674960076	CALML5;CALML3
Calcium signaling pathway	0.08476653657853388	0.1990865336770801	CALML5;CALML3;FGFR3
Serotonergic synapse	0.08518532035645178	0.1990865336770801	PLA2G4D;PLA2G4E
Glutamatergic synapse	0.08647250888583898	0.1990865336770801	PLA2G4D;PLA2G4E
Arginine biosynthesis	0.0904938789441273	0.1990865336770801	ARG1
Histidine metabolism	0.0904938789441273	0.1990865336770801	ALDH3B2
Neurotrophin signaling pathway	0.09299558293639879	0.20014266762398866	CALML5;CALML3
Platelet activation	0.09965730982184196	0.20991646111409262	PLA2G4D;PLA2G4E
Folate biosynthesis	0.10605491252536185	0.21507039198098013	AKR1B10
Oocyte meiosis	0.10644898188957604	0.21507039198098013	CALML5;CALML3
Dopaminergic synapse	0.1105828491807298	0.21895404137784502	CALML5;CALML3
Apelin signaling pathway	0.11756506839470834	0.2224800457115769	CALML5;CALML3
Insulin signaling pathway	0.11756506839470834	0.2224800457115769	CALML5;CALML3
Fluid shear stress and atherosclerosis	0.12038882474315822	0.2224800457115769	CALML5;CALML3
beta-Alanine metabolism	0.12135275220631468	0.2224800457115769	ALDH3B2
Galactose metabolism	0.12513660526532908	0.2250464660372646	AKR1B10
Fructose and mannose metabolism	0.13265606034333927	0.2250464660372646	AKR1B10
MAPK signaling pathway	0.13311808981615922	0.2250464660372646	PLA2G4D;PLA2G4E;FGFR3
Phospholipase D signaling pathway	0.13329776588088477	0.2250464660372646	PLA2G4D;PLA2G4E
Adrenergic signaling in cardiomyocytes	0.13620847631986266	0.2250464660372646	CALML5;CALML3
Pentose and glucuronate interconversions	0.1363917975983422	0.2250464660372646	AKR1B10
Cellular senescence	0.1450245370972359	0.2353676913545304	CALML5;CALML3
Necroptosis	0.1494770295590744	0.23868106332819944	PLA2G4D;PLA2G4E
cGMP-PKG signaling pathway	0.1614818852338358	0.2507490219871234	CALML5;CALML3
Bladder cancer	0.1621003778502616	0.2507490219871234	FGFR3
Fatty acid degradation	0.16930573029517199	0.253958595442758	ACSBG1
Porphyrin and chlorophyll metabolism	0.16930573029517199	0.253958595442758	HEPHL1
Tuberculosis	0.18134243915740958	0.267953753381844	CALML5;CALML3
Alcoholism	0.1906314958603786	0.27753703073790414	CALML5;CALML3
Arginine and proline metabolism	0.19404551285483848	0.27841312713955085	ARG1
Kaposi sarcoma-associated herpesvirus infection	0.2015488866552961	0.28504771112677596	CALML5;CALML3
Mineral absorption	0.22812963437579506	0.3139631458501596	HEPHL1
Glycerolipid metabolism	0.23145865919344172	0.3139631458501596	AKR1B10
Human immunodeficiency virus 1 infection	0.23150817825314798	0.3139631458501596	CALML5;CALML3
Lipid and atherosclerosis	0.2362698973774347	0.31397319016781505	CALML5;CALML3
cAMP signaling pathway	0.23785847739985988	0.31397319016781505	CALML5;CALML3
Inflammatory bowel disease	0.24463343883496388	0.31866724269291347	GATA3
Glycolysis / Gluconeogenesis	0.25113686786289574	0.32007362002258627	ALDH3B2
Human cytomegalovirus infection	0.252179215775371	0.32007362002258627	CALML5;CALML3
Adipocytokine signaling pathway	0.2575849502210434	0.3227256227495879	ACSBG1
Central carbon metabolism in cancer	0.260788382019869	0.3227256227495879	FGFR3
Metabolism of xenobiotics by cytochrome P450	0.2797240695996395	0.341884973955115	ALDH3B2
Parkinson disease	0.2904330236687022	0.3506447480878234	CALML5;CALML3
Th1 and Th2 cell differentiation	0.32790718892886034	0.3911182133006888	GATA3
Hematopoietic cell lineage	0.3479721261088416	0.41011000577113477	CD24
Parathyroid hormone synthesis, secretion and action	0.36744479460287716	0.42433682833774305	GATA3
Th17 cell differentiation	0.37017926993788686	0.42433682833774305	GATA3
Drug metabolism	0.37290206126650144	0.42433682833774305	ALDH3B2
Pathways in cancer	0.40068107735092395	0.45076621201978945	CALML5;CALML3;FGFR3
Oxidative phosphorylation	0.43731530489265164	0.48645185600418556	ATP12A
Signaling pathways regulating pluripotency of stem cells	0.4612089470988867	0.5073298418087754	FGFR3
Alzheimer disease	0.4729358484372303	0.5145126263218219	CALML5;CALML3
Influenza A	0.5249745817383216	0.5649182999140634	TMPRSS11D
Olfactory transduction	0.5673438619365282	0.6039466917388848	CALML5;CALML3
Pathways of neurodegeneration	0.6092815989797539	0.6368835562757712	CALML5;CALML3
Regulation of actin cytoskeleton	0.6111508873353361	0.6368835562757712	FGFR3
Endocytosis	0.6647305341861757	0.6855033633794937	FGFR3
MicroRNAs in cancer	0.7398040928660019	0.7550577855024143	FGFR3
Neuroactive ligand-receptor interaction	0.7728440632013469	0.7807302271115647	SLURP1
PI3K-Akt signaling pathway	0.785432300947529	0.785432300947529	FGFR3
