# Supplementary material for: RNA‐Sequencing Reveals Two Subgroups of Eccrine Porocarcinomas and Poromas
Source: J Cell Mol Med. 2026 Apr 14;30(8):e71140. doi: 10.1111/jcmm.71140 (PMC13079415; doi:10.1111/jcmm.71140)
Supplement: Supplementary file 4 — Additional file 4 Excel file (.xlsx). All enriched terms among the genes highly expressed in the expression hotspot in the metabolism‐low group vs. metabolism‐high group. [file JCMM-30-e71140-s008.xlsx]

## Sheet: BioPlanet
Term	P-value	Adjusted P-value	Genes
Signaling events mediated by the hedgehog family	3.09579715347977E-8	1.5914110379372937E-6	HHIP;PTCH2;LRP2;GLI2
Hedgehog signaling pathway	5.052098533134266E-8	1.5914110379372937E-6	HHIP;PTCH2;LRP2;GLI1;GLI2
Basal cell carcinoma	1.1548467270525558E-6	2.425178126810367E-5	HHIP;PTCH2;GLI1;GLI2
Sonic Hedgehog (Shh) pathway	2.4055368393234716E-4	0.0037887205219344676	GLI1;GLI2
Pathways in cancer	0.001179501912442709	0.014861724096778132	HHIP;PTCH2;GLI1;GLI2
Vitamin D (calciferol) metabolism	0.01010736011907222	0.10388878682911643	LRP2
Binding of RNA by insulin-like growth factor 2 mRNA binding proteins (IGF2BPs/IMPs/VICKZs)	0.011543198536568492	0.10388878682911643	IGF2BP2
PIP biosynthesis at the Golgi membrane	0.024375593187505682	0.16979065685005926	PIK3C2G
CCR3 signaling in eosinophils	0.031435050111481094	0.16979065685005926	PIK3C2G
Proteins and DNA sequences in cardicac structures	0.038445178147396245	0.16979065685005926	TFAP2B
Asthma	0.04262771511114425	0.16979065685005926	HLA-DRB5
PD-1 signaling	0.04401798665976609	0.16979065685005926	HLA-DRB5
PIP biosynthesis at the plasma membrane	0.046792684404636686	0.16979065685005926	PIK3C2G
fMLP induced chemokine gene expression in HMC-1 cells	0.049559605875515014	0.16979065685005926	PIK3C2G
Phospholipids as signaling intermediaries	0.050940157073959394	0.16979065685005926	PIK3C2G
Steroid hormone, vitamin A, and vitamin D metabolism	0.050940157073959394	0.16979065685005926	LRP2
Generation of second messenger molecules	0.050940157073959394	0.16979065685005926	HLA-DRB5
Allograft rejection	0.05231877207461841	0.16979065685005926	HLA-DRB5
Graft-versus-host disease	0.05781392235692849	0.16979065685005926	HLA-DRB5
BMP receptor signaling	0.05918289553667527	0.16979065685005926	SOSTDC1
Type 1 diabetes mellitus	0.060549948166425505	0.16979065685005926	HLA-DRB5
Gastrin pathway	0.06191508284166097	0.16979065685005926	CHGA
Intestinal immune network for IgA production	0.06735649381055159	0.16979065685005926	HLA-DRB5
Phosphatidylinositol metabolism	0.07006575883720893	0.16979065685005926	PIK3C2G
Type I interferon (interferon-alpha/beta) pathway	0.07141754026053976	0.16979065685005926	PTPRT
Autoimmune thyroid disease	0.0727674243643111	0.16979065685005926	HLA-DRB5
Vitamin B12 metabolism	0.0727674243643111	0.16979065685005926	LRP2
Inositol phosphate metabolism	0.07948847517687592	0.17884906914797083	PIK3C2G
Viral myocarditis	0.09805812976246739	0.20194670839265422	HLA-DRB5
Leishmaniasis	0.09937060254241716	0.20194670839265422	HLA-DRB5
Costimulation by the CD28 family	0.09937060254241716	0.20194670839265422	HLA-DRB5
Phosphatidylinositol signaling system	0.10720680078661116	0.21106338904864072	PIK3C2G
Antigen processing and presentation	0.11110017288347245	0.21210033005026557	HLA-DRB5
GPCR ligand binding	0.11858728909273143	0.21621791271923504	KISS1;PTCH2
Hematopoietic cell lineage	0.12012106262179724	0.21621791271923504	HLA-DRB5
Neural crest differentiation	0.12396004159117383	0.21665283497472096	LHX2
Class B GPCRs (secretin family receptors)	0.12905353118509474	0.21665283497472096	PTCH2
Interferon-gamma signaling pathway	0.13158954161006697	0.21665283497472096	HLA-DRB5
Granule cell survival pathway	0.13411842165101773	0.21665283497472096	MYCN
MHC class II antigen presentation	0.13915486785383646	0.21916891686979242	HLA-DRB5
CXCR4 signaling pathway	0.15532873141446552	0.2363793836285292	PIK3C2G
Lipid and lipoprotein metabolism	0.1575862557523528	0.2363793836285292	PIK3C2G;LRP2
Cell adhesion molecules (CAMs)	0.17603697306522068	0.25651926821740406	HLA-DRB5
Diabetes pathways	0.18083778280711155	0.25651926821740406	IGF2BP2
Systemic lupus erythematosus	0.1832280487267172	0.25651926821740406	HLA-DRB5
EGFR1 pathway	0.19860143132274116	0.2693472912672326	PIK3C2G
Phagosome	0.20094162999301482	0.2693472912672326	HLA-DRB5
Interferon signaling	0.21713925778394344	0.28499527584142575	HLA-DRB5
Peptide G-protein coupled receptors	0.24417187531863405	0.3139352682668152	KISS1
Jak-STAT signaling pathway	0.2518851056932815	0.314421260078872	PTPRT
Phospholipid metabolism	0.25843590791184673	0.314421260078872	PIK3C2G
Gastrin-CREB signaling pathway via PKC and MAPK	0.25952230990637054	0.314421260078872	KISS1
Actin cytoskeleton regulation	0.28093039508432643	0.33393613000589745	PIK3C2G
BDNF signaling pathway	0.3169648730850546	0.3697923519325637	TFAP2B
Insulin signaling pathway	0.3328510537605025	0.37776344550105184	PIK3C2G
Immune system signaling by interferons, interleukins, prolactin, and growth hormones	0.3357897293342683	0.37776344550105184	HLA-DRB5
Interleukin-2 signaling pathway	0.3493183724268705	0.3860887274191727	NELL2;MYCN
Signaling by GPCR	0.4175648210205066	0.45356178834986066	KISS1;PTCH2
Adaptive immune system	0.5905418249001745	0.6305785587917118	HLA-DRB5
Disease	0.6302223991813279	0.6617335191403944	IGF2BP2
Metabolism	0.6915430366531562	0.7142165788385056	PIK3C2G;LRP2
Immune system	0.7736144435803547	0.7810988814839823	HLA-DRB5
Signal transduction	0.7810988814839823	0.7810988814839823	KISS1

## Sheet: Reactome
Term	P-value	Adjusted P-value	Genes
GLI Proteins Bind Promoters Of Hh Responsive Genes To Promote Transcription R-HSA-5635851	1.2432541232894353E-10	1.3675795356183788E-8	HHIP;PTCH2;GLI1;GLI2
Hedgehog On State R-HSA-5632684	6.6535049827549E-6	3.659427740515195E-4	HHIP;PTCH2;GLI1;GLI2
Signaling By Hedgehog R-HSA-5358351	4.136229321590921E-5	0.001516617417916671	HHIP;PTCH2;GLI1;GLI2
TFAP2 (AP-2) Family Regulates Transcription Of Growth Factors And Their Receptors R-HSA-8866910	1.567819481163321E-4	0.004311503573199133	CHGA;TFAP2B
Transcriptional Regulation By AP-2 (TFAP2) Family Of Transcription Factors R-HSA-8864260	0.0012404195444664348	0.027289229978261567	CHGA;TFAP2B
RUNX2 Regulates Chondrocyte Maturation R-HSA-8941284	0.007229641611706164	0.0904434370038854	GLI2
Mineralocorticoid Biosynthesis R-HSA-193993	0.008669508668721345	0.0904434370038854	CHGA
Hedgehog Off State R-HSA-5610787	0.008852642320630742	0.0904434370038854	GLI1;GLI2
Insulin-like Growth Factor-2 mRNA Binding Proteins (IGF2BPs/IMPs/VICKZs) Bind RNA R-HSA-428359	0.01010736011907222	0.0904434370038854	IGF2BP2
Ligand-receptor Interactions R-HSA-5632681	0.011543198536568492	0.0904434370038854	HHIP
Transport Of RCbl Within Body R-HSA-9758890	0.011543198536568492	0.0904434370038854	LRP2
Regulation Of Commissural Axon Pathfinding By SLIT And ROBO R-HSA-428542	0.012977026524684581	0.0904434370038854	NELL2
Thyroxine Biosynthesis R-HSA-209968	0.014408846721137443	0.0904434370038854	CHGA
Glycoprotein Hormones R-HSA-209822	0.014408846721137443	0.0904434370038854	CHGA
Negative Regulation Of Activity Of TFAP2 (AP-2) Family Transcription Factors R-HSA-8866904	0.014408846721137443	0.0904434370038854	TFAP2B
Reactions Specific To Complex N-glycan Synthesis Pathway R-HSA-975578	0.014408846721137443	0.0904434370038854	CHGA
Androgen Biosynthesis R-HSA-193048	0.01583866177167553	0.0904434370038854	CHGA
Peptide Hormone Biosynthesis R-HSA-209952	0.017266474337105393	0.0904434370038854	CHGA
Activation Of TFAP2 (AP-2) Family Of Transcription Factors R-HSA-8866907	0.017266474337105393	0.0904434370038854	TFAP2B
Hormone Ligand-Binding Receptors R-HSA-375281	0.017266474337105393	0.0904434370038854	CHGA
Vitamin D (Calciferol) Metabolism R-HSA-196791	0.017266474337105393	0.0904434370038854	LRP2
Metabolism Of Steroids R-HSA-8957322	0.020620877974487847	0.09958004711821496	CHGA;LRP2
Signal Transduction R-HSA-162582	0.020821282579263127	0.09958004711821496	CHGA;KISS1;MYCN;HHIP;PTCH2;GLI1;LGR5;GLI2
Synthesis Of PIPs At Golgi Membrane R-HSA-1660514	0.024375593187505682	0.10321821012771179	PIK3C2G
Translocation Of ZAP-70 To Immunological Synapse R-HSA-202430	0.024375593187505682	0.10321821012771179	HLA-DRB5
Metabolism Of Amine-Derived Hormones R-HSA-209776	0.025791446852810002	0.10321821012771179	CHGA
SUMOylation Of Transcription Factors R-HSA-3232118	0.027205316711375317	0.10321821012771179	TFAP2B
GPCR Ligand Binding R-HSA-500792	0.028051777851595093	0.10321821012771179	CHGA;KISS1;PTCH2
Regulation Of FZD By Ubiquitination R-HSA-4641263	0.028617205427454835	0.10321821012771179	LGR5
Phosphorylation Of CD3 And TCR Zeta Chains R-HSA-202427	0.028617205427454835	0.10321821012771179	HLA-DRB5
Cobalamin (Cbl, Vitamin B12) Transport And Metabolism R-HSA-196741	0.030027115673516156	0.10321821012771179	LRP2
PD-1 Signaling R-HSA-389948	0.030027115673516156	0.10321821012771179	HLA-DRB5
Signaling By ROBO Receptors R-HSA-376176	0.036676596820179215	0.1164336891361175	NELL2;LHX2
N-glycan Antennae Elongation In medial/trans-Golgi R-HSA-975576	0.03704708290694648	0.1164336891361175	CHGA
Signaling By ALK R-HSA-201556	0.03704708290694648	0.1164336891361175	MYCN
RUNX2 Regulates Bone Development R-HSA-8941326	0.04401798665976609	0.1344994036826186	GLI2
Generation Of Second Messenger Molecules R-HSA-202433	0.045406308879754595	0.1349917291019731	HLA-DRB5
Metabolism Of Steroid Hormones R-HSA-196071	0.049559605875515014	0.1434620170080698	CHGA
Kinesins R-HSA-983189	0.05918289553667527	0.16651235745767012	KIF12
Retinoid Metabolism And Transport R-HSA-975634	0.060549948166425505	0.16651235745767012	LRP2
Metabolism Of Fat-Soluble Vitamins R-HSA-6806667	0.06599900505557625	0.1770705013686192	LRP2
Synthesis Of PIPs At Plasma Membrane R-HSA-1660499	0.07141754026053976	0.18704593877760414	PIK3C2G
Signaling By GPCR R-HSA-372790	0.07671973645912725	0.19625979094195342	CHGA;KISS1;PTCH2
Class A/1 (Rhodopsin-like Receptors) R-HSA-373076	0.08105521428533359	0.19647842256010833	CHGA;KISS1
Degradation Of GLI1 By Proteasome R-HSA-5610780	0.08216370397968167	0.19647842256010833	GLI1
Degradation Of GLI2 By Proteasome R-HSA-5610783	0.08216370397968167	0.19647842256010833	GLI2
Metabolism Of Lipids R-HSA-556833	0.08833104407341885	0.20673223081012923	CHGA;PIK3C2G;LRP2
Costimulation By CD28 Family R-HSA-388841	0.09410962188270577	0.21566788348120072	HLA-DRB5
COPI-dependent Golgi-to-ER Retrograde Traffic R-HSA-6811434	0.10720680078661116	0.240668328296474	KIF12
PI Metabolism R-HSA-1483255	0.112394316840881	0.24726749704993822	PIK3C2G
Peptide Hormone Metabolism R-HSA-2980736	0.12140252351049088	0.2519675016255471	CHGA
Antimicrobial Peptides R-HSA-6803157	0.12140252351049088	0.2519675016255471	CHGA
Interferon Gamma Signaling R-HSA-877300	0.12140252351049088	0.2519675016255471	HLA-DRB5
Class B/2 (Secretin Family Receptors) R-HSA-373080	0.1252361036613152	0.2551105815323088	PTCH2
Downstream TCR Signaling R-HSA-202424	0.12778284601262158	0.25556569202524315	HLA-DRB5
Visual Phototransduction R-HSA-2187338	0.13285487170278507	0.2609649265590421	LRP2
MHC Class II Antigen Presentation R-HSA-2132295	0.14040955306858888	0.26629397995766857	HLA-DRB5
Cargo Recognition For Clathrin-Mediated Endocytosis R-HSA-8856825	0.14040955306858888	0.26629397995766857	LRP2
Degradation Of Extracellular Matrix R-HSA-1474228	0.14665654098884423	0.27342744930123497	SCUBE3
Golgi-to-ER Retrograde Transport R-HSA-8856688	0.15038366921326862	0.2757033935576591	KIF12
TCR Signaling R-HSA-202403	0.15532873141446552	0.2801009910752657	HLA-DRB5
Transcriptional Regulation By RUNX2 R-HSA-8878166	0.15901927930296875	0.2821309794084929	GLI2
Metabolism Of Water-Soluble Vitamins And Cofactors R-HSA-196849	0.16269425611040614	0.2840693360657885	LRP2
Axon Guidance R-HSA-422475	0.17300229038035483	0.29382927944821025	NELL2;LHX2
ADORA2B Mediated Anti-Inflammatory Cytokine Production R-HSA-9660821	0.17362639240121513	0.29382927944821025	CHGA
Factors Involved In Megakaryocyte Development And Platelet Production R-HSA-983231	0.1796401185512385	0.2994001975853975	KIF12
Nervous System Development R-HSA-9675108	0.18656924643669595	0.3021778060186611	NELL2;LHX2
Clathrin-mediated Endocytosis R-HSA-8856828	0.1868008255388087	0.3021778060186611	LRP2
G Alpha (S) Signaling Events R-HSA-418555	0.19977235663096413	0.31734984555534324	CHGA
Developmental Biology R-HSA-1266738	0.2019499017170366	0.31734984555534324	NELL2;LHX2;KRT15
Transport To Golgi And Subsequent Modification R-HSA-948021	0.21254400057070003	0.31847091141645034	CHGA
Anti-inflammatory Response Favoring Leishmania Infection R-HSA-9662851	0.2136952503943304	0.31847091141645034	CHGA
Membrane Trafficking R-HSA-199991	0.2152218518673344	0.31847091141645034	KIF12;LRP2
Regulation Of Expression Of SLITs And ROBOs R-HSA-9010553	0.21599287679747634	0.31847091141645034	LHX2
SUMO E3 Ligases SUMOylate Target Proteins R-HSA-3108232	0.21713925778394344	0.31847091141645034	TFAP2B
SUMOylation R-HSA-2990846	0.22398363167666452	0.3186575553931318	TFAP2B
Sensory Perception R-HSA-9709957	0.22434354018527716	0.3186575553931318	LHX2;LRP2
GPCR Downstream Signaling R-HSA-388396	0.22595717564240253	0.3186575553931318	CHGA;KISS1
Intra-Golgi And Retrograde Golgi-to-ER Traffic R-HSA-6811442	0.2318957239165233	0.32253014661251544	KIF12
Vesicle-mediated Transport R-HSA-5653656	0.2356603132854131	0.32253014661251544	KIF12;LRP2
Metabolism Of Vitamins And Cofactors R-HSA-196854	0.23749947159648865	0.32253014661251544	LRP2
Generic Transcription Pathway R-HSA-212436	0.24709254573323589	0.32738688217488515	CHGA;TFAP2B;GLI2
Peptide Ligand-Binding Receptors R-HSA-375276	0.2485887872275552	0.32738688217488515	KISS1
TCF Dependent Signaling In Response To WNT R-HSA-201681	0.25078788723258283	0.32738688217488515	LGR5
Interferon Signaling R-HSA-913531	0.252980772589684	0.32738688217488515	HLA-DRB5
Keratinization R-HSA-6805567	0.2616905055683189	0.3308730530174147	KRT15
Phospholipid Metabolism R-HSA-1483257	0.2616905055683189	0.3308730530174147	PIK3C2G
G Alpha (Q) Signaling Events R-HSA-416476	0.26600852243919487	0.3325106530489936	KISS1
RNA Polymerase II Transcription R-HSA-73857	0.29587512800014876	0.36568836044962205	CHGA;TFAP2B;GLI2
Leishmania Infection R-HSA-9658195	0.30276537474416043	0.37004656913175166	CHGA
Asparagine N-linked Glycosylation R-HSA-446203	0.33774189882007166	0.40825943813415255	CHGA
Extracellular Matrix Organization R-HSA-1474244	0.34645831864987836	0.4114248730902994	SCUBE3
Signaling By WNT R-HSA-195721	0.34933909843265004	0.4114248730902994	LGR5
Gene Expression (Transcription) R-HSA-74160	0.3515812551862558	0.4114248730902994	CHGA;TFAP2B;GLI2
Metabolism Of Amino Acids And Derivatives R-HSA-71291	0.4131803265338875	0.47841932546029076	CHGA
Expression And Translocation Of Olfactory Receptors R-HSA-9752946	0.43781786076194923	0.5016662987897335	LHX2
Olfactory Signaling Pathway R-HSA-381753	0.4444367142892613	0.5017119790730361	LHX2
Innate Immune System R-HSA-168249	0.44697976317415944	0.5017119790730361	CHGA;OLFM4
Neutrophil Degranulation R-HSA-6798695	0.496993013032404	0.5522144589248934	OLFM4
Signaling By Receptor Tyrosine Kinases R-HSA-9006934	0.5175044695320539	0.5692549164852593	MYCN
Immune System R-HSA-168256	0.5447327640285365	0.5932733073578121	CHGA;HLA-DRB5;OLFM4
Hemostasis R-HSA-109582	0.5717566661142219	0.6166003262016119	KIF12
Metabolism R-HSA-1430728	0.5823502281322928	0.6219274281024486	CHGA;PIK3C2G;LRP2
Post-translational Protein Modification R-HSA-597592	0.6053524029927696	0.6402765800885063	CHGA;TFAP2B
Metabolism Of RNA R-HSA-8953854	0.6257543215287888	0.6555521463634931	IGF2BP2
Cytokine Signaling In Immune System R-HSA-1280215	0.6454586513177649	0.6698155815561712	HLA-DRB5
Adaptive Immune System R-HSA-1280218	0.6616202881724302	0.6801703897099749	HLA-DRB5
Infectious Disease R-HSA-5663205	0.7604664247696229	0.7745491363394308	CHGA
Metabolism Of Proteins R-HSA-392499	0.773910615830313	0.7810107132232516	CHGA;TFAP2B
Disease R-HSA-1643685	0.9282897093677192	0.9282897093677192	CHGA

## Sheet: WikiPathway
Term	P-value	Adjusted P-value	Genes
Hedgehog Signaling Pathway WP4249	4.128077156958616E-9	1.7337924059226188E-7	HHIP;PTCH2;LRP2;GLI1;GLI2
Hair Follicle Development Cytodifferentiation Part 3 Of 3 WP2840	1.516359899308433E-7	3.184355788547709E-6	LHX2;KRT15;SOSTDC1;LGR5;GLI2
Hedgehog Signaling Pathway WP47	1.515438288766906E-6	2.1216136042736685E-5	PTCH2;GLI1;GLI2
Development Of Ureteric Collection System WP5053	8.872018830307839E-5	9.31561977182323E-4	MYCN;GLI1;GLI2
EDA Signaling In Hair Follicle Development WP3930	1.567819481163321E-4	0.0013169683641771897	SOSTDC1;GLI1
Dopaminergic Neurogenesis WP2855	8.611074752315914E-4	0.0051455164849044666	GLI1;GLI2
Tumor Suppressor Activity Of SMARCB1 WP4204	9.196678193718536E-4	0.0051455164849044666	GLI1;GLI2
Hair Follicle Development Organogenesis Part 2 Of 3 WP2839	9.800983780770412E-4	0.0051455164849044666	GLI1;GLI2
Neural Crest Differentiation WP2064	0.009380632159560398	0.04377628341128186	TFAP2B;LHX2
CKAP4 Signaling Pathway Map WP5322	0.010855687237518667	0.0455938863975784	MYCN;GLI2
Osteoblast Differentiation And Related Diseases WP4787	0.012629485304863432	0.04822167116402402	PIK3C2G;GLI2
Pathogenesis Of SARS CoV 2 Mediated By Nsp9 Nsp10 Complex WP4884	0.030027115673516156	0.10509490485730655	HLA-DRB5
Oligodendrocyte Specification And Differentiation Leading To Myelin Components For CNS WP4304	0.04262771511114425	0.13772031035908142	GLI2
Kisspeptin Kisspeptin Receptor System In The Ovary WP4871	0.055070203944055	0.165210611832165	KISS1
Pancreatic Cancer Subtypes WP5390	0.06735649381055159	0.17310363948016325	KRT15
Phosphoinositides Metabolism WP4971	0.06871207754428547	0.17310363948016325	PIK3C2G
Vitamin B12 Metabolism WP1533	0.07006575883720893	0.17310363948016325	LRP2
Pre Implantation Embryo WP3527	0.08082702927193472	0.18859640163451435	TFAP2B
DYRK1A Involvement Regarding Cell Proliferation In Brain Development WP5180	0.08616247709572028	0.18930329666487136	GLI1
Pathways Affected In Adenoid Cystic Carcinoma WP3651	0.09014442698327207	0.18930329666487136	MYCN
Disturbed Pathways In Duchenne Muscular Dystrophy WP5356	0.10199001835081806	0.1997149451481875	GLI1
Regulatory Circuits Of The STAT3 Signaling Pathway WP4538	0.10720680078661116	0.1997149451481875	PTPRT
Glioblastoma Signaling Pathways WP2261	0.112394316840881	0.1997149451481875	PIK3C2G
Bardet Biedl Syndrome WP5234	0.12012106262179724	0.1997149451481875	GLI2
Allograft Rejection WP2328	0.12268218235092825	0.1997149451481875	HLA-DRB5
Complement System WP2806	0.12905353118509474	0.1997149451481875	LRP2
Hippo Signaling Regulation Pathways WP4540	0.13285487170278507	0.1997149451481875	CDH22
17Q12 Copy Number Variation Syndrome WP5287	0.13538019382269004	0.1997149451481875	STAC2
Prader Willi And Angelman Syndrome WP3998	0.13789841450708185	0.1997149451481875	KISS1
DNA Damage Response Only ATM Dependent WP710	0.14790066764955578	0.20706093470937809	PIK3C2G
Gastrin Signaling Pathway WP4659	0.1540950775438487	0.20877397602714987	CHGA
Hippo Merlin Signaling Dysregulation WP4541	0.160245998558801	0.21032287310842632	CDH22
Ebola Virus Infection In Host WP4217	0.17120900325730182	0.21596959913077607	HLA-DRB5
Angiopoietin Like Protein 8 Regulatory Pathway WP3915	0.17483253262967585	0.21596959913077607	PIK3C2G
Endoderm Differentiation WP2853	0.18442065498242222	0.22130478597890665	GLI2
Regulation Of Actin Cytoskeleton WP51	0.19625461590048515	0.22896371855056602	PIK3C2G
Insulin Signaling WP481	0.2079227053717385	0.23602036825981124	PIK3C2G
Ciliopathies WP4803	0.23526272550725497	0.25576866171929546	GLI2
Vitamin D Receptor Pathway WP2877	0.23749947159648865	0.25576866171929546	SOSTDC1
Ciliary Landscape WP4352	0.26708421082080547	0.27908473622306357	TFAP2B
Network Map Of SARS CoV 2 Signaling Pathway WP5115	0.27243986155108585	0.27908473622306357	HLA-DRB5
Pleural Mesothelioma WP5087	0.4733019231794209	0.4733019231794209	CDH22

## Sheet: KEGG
Term	P-value	Adjusted P-value	Genes
Hedgehog signaling pathway	1.616970826805716E-8	6.306186224542292E-7	HHIP;PTCH2;LRP2;GLI1;GLI2
Basal cell carcinoma	2.000913506009209E-6	3.901781336717958E-5	HHIP;PTCH2;GLI1;GLI2
Pathways in cancer	0.006890882164653958	0.08130098908161162	HHIP;PTCH2;GLI1;GLI2
Staphylococcus aureus infection	0.008338562982729397	0.08130098908161162	HLA-DRB5;KRT15
cAMP signaling pathway	0.03893853450082014	0.22005606477251766	HHIP;GLI1
Asthma	0.04401798665976609	0.22005606477251766	HLA-DRB5
Allograft rejection	0.05369545349748796	0.22005606477251766	HLA-DRB5
Graft-versus-host disease	0.05918289553667527	0.22005606477251766	HLA-DRB5
Type I diabetes mellitus	0.060549948166425505	0.22005606477251766	HLA-DRB5
Intestinal immune network for IgA production	0.06735649381055159	0.22005606477251766	HLA-DRB5
Cholesterol metabolism	0.07006575883720893	0.22005606477251766	LRP2
Autoimmune thyroid disease	0.07411541375319	0.22005606477251766	HLA-DRB5
Viral myocarditis	0.08349850182084043	0.22005606477251766	HLA-DRB5
GnRH secretion	0.08881897537476108	0.22005606477251766	KISS1
Inflammatory bowel disease	0.09014442698327207	0.22005606477251766	HLA-DRB5
Inositol phosphate metabolism	0.10068123124553315	0.22005606477251766	PIK3C2G
Thyroid hormone synthesis	0.1032969663744447	0.22005606477251766	LRP2
Leishmaniasis	0.10590535510622631	0.22005606477251766	HLA-DRB5
Antigen processing and presentation	0.10720680078661116	0.22005606477251766	HLA-DRB5
Th1 and Th2 cell differentiation	0.1252361036613152	0.2274181932343344	HLA-DRB5
Rheumatoid arthritis	0.12651037097709797	0.2274181932343344	HLA-DRB5
Phosphatidylinositol signaling system	0.13158954161006697	0.2274181932343344	PIK3C2G
Hematopoietic cell lineage	0.13411842165101773	0.2274181932343344	HLA-DRB5
Th17 cell differentiation	0.14416302386287405	0.23426491377717035	HLA-DRB5
Toxoplasmosis	0.15038366921326862	0.23459852397269906	HLA-DRB5
Systemic lupus erythematosus	0.1784407637353149	0.2612101307213833	HLA-DRB5
Estrogen signaling pathway	0.18083778280711155	0.2612101307213833	KRT15
Cell adhesion molecules	0.1939011657318861	0.26708468350299674	HLA-DRB5
Phagosome	0.19860143132274116	0.26708468350299674	HLA-DRB5
Hippo signaling pathway	0.2113911233802811	0.2702073787986452	GLI2
Wnt signaling pathway	0.21484487504824337	0.2702073787986452	LGR5
Influenza A	0.22170861850145246	0.2702073787986452	HLA-DRB5
Tuberculosis	0.23077021270705564	0.2727284331992476	HLA-DRB5
Transcriptional misregulation in cancer	0.24417187531863405	0.2800795040419626	MYCN
Epstein-Barr virus infection	0.25516746023456127	0.2843294556899397	HLA-DRB5
Human T-cell leukemia virus 1 infection	0.27350644794195705	0.2962986519371201	HLA-DRB5
Salmonella infection	0.3048111846448894	0.32128746489596444	PIK3C2G
Neuroactive ligand-receptor interaction	0.3929020974919137	0.40324162637327987	KISS1
Herpes simplex virus 1 infection	0.5189382566974754	0.5189382566974754	HLA-DRB5
