# Supplementary material for: RNA‐Sequencing Reveals Two Subgroups of Eccrine Porocarcinomas and Poromas
Source: J Cell Mol Med. 2026 Apr 14;30(8):e71140. doi: 10.1111/jcmm.71140 (PMC13079415; doi:10.1111/jcmm.71140)
Supplement: Supplementary file 5 — Additional file 5 Excel file (.xlsx). All enriched terms among the genes highly expressed in the expression hotspot in the metabolism‐high group vs. metabolism‐low group. [file JCMM-30-e71140-s009.xlsx]

## Sheet: BioPlanet
Term	P-value	Adjusted P-value	Genes
Vitamin B12 metabolism	5.913970865463289E-4	0.012791483620501566	PLAT;SOD3
BDNF signaling pathway	7.189036904769147E-4	0.012791483620501566	SLC7A5;PLAT;RAMP1
Selenium pathway	7.86901835472271E-4	0.012791483620501566	PLAT;SOD3
Folate metabolism	8.672192285085808E-4	0.012791483620501566	PLAT;SOD3
Oncostatin M	0.0011935721564613265	0.014084151446243653	KRT18;KRT7;PLAT
Phase I of biological oxidations: non-cytochrome P450 enzymes	0.004890387533564395	0.043838731527685276	PON3
Dissolution of fibrin clot	0.0055872022837974	0.043838731527685276	PLAT
TGF-beta regulation of extracellular matrix	0.006469390522474005	0.043838731527685276	SLC7A5;SFRP1;SOD3
Calcitonin-like ligand receptors	0.006979473680213335	0.043838731527685276	RAMP1
Cardiac protection against reactive oxygen species	0.007674930787541144	0.043838731527685276	SOD3
Peptide hormone biosynthesis	0.008369935820942226	0.043838731527685276	PCSK1
Glucose-dependent insulinotropic polypeptide (GIP) biosynthesis, secretion, and inactivation	0.009064489027893918	0.043838731527685276	PCSK1
Platelet amyloid precursor protein pathway	0.009758590659951067	0.043838731527685276	PLAT
Fibrinolysis pathway	0.0104522409709381	0.043838731527685276	PLAT
Ghrelin biosynthesis, secretion, and deacylation	0.011145440218903038	0.043838731527685276	PCSK1
IGF-1 receptor and longevity	0.013222334171232074	0.0482888337581401	SOD3
Acute myocardial infarction	0.013913731760820029	0.0482888337581401	PLAT
Incretin biosynthesis, secretion, and inactivation	0.015985227036696047	0.04963833658763509	PCSK1
Blood clotting cascade	0.015985227036696047	0.04963833658763509	PLAT
Basigin interactions	0.017363978615388416	0.050259784113875994	SLC7A5
Fibroblast growth factor 1	0.01805268161758667	0.050259784113875994	PLAT
Oxidative stress	0.018740936449241897	0.050259784113875994	SOD3
Integrin beta-2 pathway	0.02011610266484507	0.051602176401124314	PLAT
Amino acid transport across the plasma membrane	0.02148947938555657	0.052828303489493245	SLC7A5
Insulin biosynthesis and processing	0.02832959509733448	0.06428638887472055	PCSK1
Alpha-M beta-2 integrin signaling	0.02832959509733448	0.06428638887472055	PLAT
Heart development	0.030372956185516903	0.06637053388687027	FOXC2
Amino acid and oligopeptide SLC transporters	0.03376969386509401	0.0711575692157338	SLC7A5
Pathogenic Escherichia coli infection	0.03918150096867877	0.07612968168583989	KRT18
Keratinocyte differentiation	0.03918150096867877	0.07612968168583989	PLAT
Caspase cascade in apoptosis	0.04053004806447805	0.07612968168583989	KRT18
Hemostasis pathway	0.041290674812658926	0.07612968168583989	SLC7A5;PLAT
Endochondral ossification	0.04523613528541748	0.08087672672241307	PLAT
Complement and coagulation cascades	0.04791569572777685	0.08314782493937747	PLAT
Myc repressed pathway	0.04992078172269975	0.08415217490397958	SFRP1
Cell surface interactions at the vascular wall	0.0638469754894786	0.10015308336266918	SLC7A5
Transport of inorganic cations/anions and amino acids/oligopeptides	0.06450537572510896	0.10015308336266918	SLC7A5
Class B GPCRs (secretin family receptors)	0.06450537572510896	0.10015308336266918	RAMP1
Senescence and autophagy	0.0671346793118268	0.1015627199845585	PLAT
Vascular smooth muscle contraction	0.0782328500656856	0.11271493533635504	RAMP1
Interleukin-1 regulation of extracellular matrix	0.08082630514243107	0.11271493533635504	SOD3
Signaling by PDGF	0.08212049030352013	0.11271493533635504	PLAT
G alpha (s) signaling events	0.08405859584406139	0.11271493533635504	RAMP1
Integration of energy metabolism	0.08405859584406139	0.11271493533635504	PCSK1
Adipogenesis	0.08920831552654583	0.11696201369036009	FOXC2
Diabetes pathways	0.09177308130260607	0.11770895210551648	PCSK1
Interleukin-5 regulation of apoptosis	0.0962452906927208	0.12081855640150056	PLAT
Myometrial relaxation and contraction pathways	0.10323175269576497	0.12688902935521112	RAMP1
Amino acid metabolism	0.1282165371568791	0.15438317739297688	PCSK1
Wnt signaling pathway	0.15014864241304673	0.17717539804739513	SFRP1
SLC-mediated transmembrane transport	0.16211064406695014	0.1875397647049031	SLC7A5
FSH regulation of apoptosis	0.1692126030984746	0.1919912227463462	KRT18
GPCR ligand binding	0.2517942201811429	0.28029922623938547	RAMP1
Transmembrane transport of small molecules	0.2634760883218837	0.2878720224257618	SLC7A5
Metabolism	0.31398371836141653	0.33681889787861047	PON3;PCSK1
T cell receptor regulation of apoptosis	0.3486672985588518	0.3673459038387903	MSLN
Disease	0.3812728652643022	0.3946508605367339	PCSK1
Interleukin-2 signaling pathway	0.45448279705634365	0.4623187073504185	SLC7A5
Signaling by GPCR	0.5041101510367489	0.5041101510367489	RAMP1

## Sheet: Reactome
Term	P-value	Adjusted P-value	Genes
Atorvastatin ADME R-HSA-9754706	0.006283564258093123	0.06503616604139263	PON3
Synthesis Of 5-Eicosatetraenoic Acids R-HSA-2142688	0.006283564258093123	0.06503616604139263	PON3
Calcitonin-like Ligand Receptors R-HSA-419812	0.006979473680213335	0.06503616604139263	RAMP1
Peptide Hormone Biosynthesis R-HSA-209952	0.008369935820942226	0.06503616604139263	PCSK1
Keratinization R-HSA-6805567	0.009021601727686146	0.06503616604139263	KRT18;KRT7
Dissolution Of Fibrin Clot R-HSA-75205	0.009064489027893918	0.06503616604139263	PLAT
Synthesis, Secretion, And Inactivation Of Glucose-dependent Insulinotropic Polypeptide (GIP) R-HSA-400511	0.009064489027893918	0.06503616604139263	PCSK1
Tryptophan Catabolism R-HSA-71240	0.009758590659951067	0.06503616604139263	SLC7A5
Negative Regulation Of TCF-dependent Signaling By WNT Ligand Antagonists R-HSA-3772470	0.0104522409709381	0.06503616604139263	SFRP1
Synthesis, Secretion, And Deacylation Of Ghrelin R-HSA-422085	0.013222334171232074	0.07404507135889961	PCSK1
Synthesis, Secretion, And Inactivation Of Glucagon-like Peptide-1 (GLP-1) R-HSA-381771	0.014604679593987663	0.07435109611484629	PCSK1
Incretin Synthesis, Secretion, And Inactivation R-HSA-400508	0.016674827177981324	0.07479867711244241	PCSK1
Basigin Interactions R-HSA-210991	0.017363978615388416	0.07479867711244241	SLC7A5
Insulin Processing R-HSA-264876	0.018740936449241897	0.07496374579696759	PCSK1
Amino Acid Transport Across Plasma Membrane R-HSA-352230	0.022861068741375043	0.08241167838792188	SLC7A5
Detoxification Of Reactive Oxygen Species R-HSA-3299685	0.023546193825120534	0.08241167838792188	SOD3
Signaling By PDGF R-HSA-186797	0.03580242966944604	0.1118728463353136	PLAT
Developmental Biology R-HSA-1266738	0.03595912917920794	0.1118728463353136	KRT18;ADIRF;KRT7
Arachidonic Acid Metabolism R-HSA-2142753	0.04053004806447805	0.11945698376898792	PON3
Transcriptional Regulation Of White Adipocyte Differentiation R-HSA-381340	0.057239266387404106	0.13515360643744254	ADIRF
Hemostasis R-HSA-109582	0.05994612701928903	0.13515360643744254	SLC7A5;PLAT
Peptide Hormone Metabolism R-HSA-2980736	0.06054851533730227	0.13515360643744254	PCSK1
HCMV Late Events R-HSA-9610379	0.061869192229165065	0.13515360643744254	PCSK1
Class B/2 (Secretin Family Receptors) R-HSA-373080	0.06252888400611405	0.13515360643744254	RAMP1
Post-translational Modification: Synthesis Of GPI-anchored Proteins R-HSA-163125	0.06252888400611405	0.13515360643744254	MSLN
Drug ADME R-HSA-9748784	0.06450537572510896	0.13515360643744254	PON3
HCMV Early Events R-HSA-9609690	0.0651633459609098	0.13515360643744254	PCSK1
Transport Of Inorganic Cations/Anions And Amino Acids/Oligopeptides R-HSA-425393	0.07041165916963193	0.13849274194011493	SLC7A5
Post-translational Protein Phosphorylation R-HSA-8957275	0.07171945564755952	0.13849274194011493	MSLN
HCMV Infection R-HSA-9609646	0.08147360937992953	0.14951448707577253	PCSK1
Regulation Of IGF Transport And Uptake By IGFBPs R-HSA-381426	0.0827669482026598	0.14951448707577253	MSLN
ADORA2B Mediated Anti-Inflammatory Cytokine Production R-HSA-9660821	0.08792341216396707	0.15247295924531407	RAMP1
Cell Surface Interactions At Vascular Wall R-HSA-202733	0.0898501366981315	0.15247295924531407	SLC7A5
G Alpha (S) Signaling Events R-HSA-418555	0.10196522892436038	0.16794272999306414	RAMP1
Anti-inflammatory Response Favoring Leishmania Infection R-HSA-9662851	0.10953952979240406	0.1752632476678465	RAMP1
Fatty Acid Metabolism R-HSA-8978868	0.11455606142954752	0.17819831777929615	PON3
Cellular Response To Chemical Stress R-HSA-9711123	0.1201682851848245	0.18187632352297764	SOD3
TCF Dependent Signaling In Response To WNT R-HSA-201681	0.13006409184275305	0.19167339850510975	SFRP1
Infectious Disease R-HSA-5663205	0.1434219973925648	0.20593927830727254	PCSK1;RAMP1
Leishmania Infection R-HSA-9658195	0.15973082471924582	0.21816893132384796	RAMP1
SLC-mediated Transmembrane Transport R-HSA-425407	0.15973082471924582	0.21816893132384796	SLC7A5
Signaling By WNT R-HSA-195721	0.1873014512119106	0.24973526828254747	SFRP1
Metabolism Of Amino Acids And Derivatives R-HSA-71291	0.22681042260560194	0.29538101548636536	SLC7A5
Signal Transduction R-HSA-162582	0.24408782453469938	0.31065723122598105	SFRP1;PLAT;RAMP1
GPCR Ligand Binding R-HSA-500792	0.27706351388165185	0.34479015060827783	RAMP1
Signaling By Receptor Tyrosine Kinases R-HSA-9006934	0.29650384248840783	0.3609611995511052	PLAT
Disease R-HSA-1643685	0.34626891516422564	0.4125757287063114	PCSK1;RAMP1
GPCR Downstream Signaling R-HSA-388396	0.35615129115087313	0.4155098396760187	RAMP1
Metabolism Of Proteins R-HSA-392499	0.3868850028049138	0.4236285220488821	PCSK1;MSLN
Signaling By GPCR R-HSA-372790	0.38796448694826485	0.4236285220488821	RAMP1
Transport Of Small Molecules R-HSA-382551	0.3954670563159485	0.4236285220488821	SLC7A5
Cellular Responses To Stress R-HSA-2262752	0.40245020070495086	0.4236285220488821	SOD3
Metabolism Of Lipids R-HSA-556833	0.4067765505033037	0.4236285220488821	PON3
Cellular Responses To Stimuli R-HSA-8953897	0.40849893197570775	0.4236285220488821	SOD3
Metabolism R-HSA-1430728	0.42795317737394456	0.43573414423528894	PON3;SLC7A5
Post-translational Protein Modification R-HSA-597592	0.6334190316828076	0.6334190316828076	MSLN

## Sheet: WikiPathway
Term	P-value	Adjusted P-value	Genes
BMP Signaling In Eyelid Development WP3927	8.583035665856277E-5	0.004034026762952451	FOXC2;SFRP1
Vitamin B12 Metabolism WP1533	5.467878206419364E-4	0.012849513785085505	PLAT;SOD3
Folate Metabolism WP176	0.0010095147214072258	0.01581573063537987	PLAT;SOD3
Selenium Micronutrient Network WP15	0.0016081357833763062	0.018895595454671597	PLAT;SOD3
mRNA Protein And Metabolite Inducation Pathway By Cyclosporin A WP3953	0.004890387533564395	0.0437664178897463	SLC7A5
Phase I Biotransformations Non P450 WP136	0.0055872022837974	0.0437664178897463	PON3
GABA Metabolism Aka GHB WP4157	0.007674930787541144	0.05153167814491911	PON3
BMP2 WNT4 FOXO1 Pathway In Primary Endometrial Stromal Cell Differentiation WP3876	0.009064489027893918	0.05325387303887677	SFRP1
Mammary Gland Development Pathway Embryonic Development Stage 1 Of 4 WP2813	0.0104522409709381	0.05458392507045453	SFRP1
NOTCH1 Regulation Of Endothelial Cell Calcification WP3413	0.01183818865932929	0.05563948669884767	PLAT
Blood Clotting Cascade WP272	0.01529517792933681	0.06260880589372618	PLAT
GDNF RET Signaling Axis WP4830	0.015985227036696047	0.06260880589372618	FOXC2
Nuclear Receptors Meta Pathway WP2882	0.019741113367049888	0.06771426523636606	SLC7A5;SOD3
Endothelin Pathways WP2197	0.022175497351954617	0.06771426523636606	RAMP1
Oxidative Stress Response WP408	0.022861068741375043	0.06771426523636606	SOD3
Fibrin Complement Receptor 3 Signaling Pathway WP4136	0.02901115928584133	0.06771426523636606	PLAT
Metabolic Reprogramming In Pancreatic Cancer WP5220	0.02901115928584133	0.06771426523636606	SLC7A5
Heart Development WP1591	0.030372956185516903	0.06771426523636606	FOXC2
Genes Controlling Nephrogenesis WP4823	0.030372956185516903	0.06771426523636606	FOXC2
Aryl Hydrocarbon Receptor Pathway WP2873	0.03105318942430504	0.06771426523636606	SLC7A5
Pancreatic Cancer Subtypes WP5390	0.03309123150218267	0.06771426523636606	KRT7
Copper Homeostasis WP3286	0.035125292681812	0.06771426523636606	SOD3
Pleural Mesothelioma WP5087	0.036442480218000624	0.06771426523636606	SLC7A5;SFRP1
One Carbon Metabolism And Related Pathways WP3940	0.036479125395076716	0.06771426523636606	SOD3
Pathogenic Escherichia Coli Infection WP2272	0.037831194118660955	0.06771426523636606	KRT18
Complement And Coagulation Cascades WP558	0.039855994355866974	0.06771426523636606	PLAT
Markers Of Kidney Cell Lineage WP5236	0.04053004806447805	0.06771426523636606	SFRP1
10Q22Q23 Copy Number Variation WP5402	0.04254957378370724	0.06771426523636606	ADIRF
Endochondral Ossification WP474	0.043221871427467695	0.06771426523636606	PLAT
Endochondral Ossification With Skeletal Dysplasias WP4808	0.043221871427467695	0.06771426523636606	PLAT
Trans Sulfuration One Carbon Metabolism And Related Pathways WP2525	0.046576789586793774	0.07061642292191314	SOD3
ncRNAs Involved In Wnt Signaling In Hepatocellular Carcinoma WP4336	0.057901980842456284	0.08435234166114067	SFRP1
Hair Follicle Development Cytodifferentiation Part 3 Of 3 WP2840	0.059226112230162595	0.08435234166114067	SFRP1
lncRNA In Canonical Wnt Signaling And Colorectal Cancer WP4258	0.0631881450049838	0.08734831809512467	SFRP1
Prader Willi And Angelman Syndrome WP3998	0.06910215203883725	0.09279431845215287	PCSK1
Wnt Signaling WP428	0.07693357604458174	0.1004410576137595	SFRP1
22Q11 2 Copy Number Variation Syndrome WP4657	0.07953042574340898	0.10102513540378977	FOXC2
Adipogenesis WP236	0.08792341216396707	0.1058948320095435	FOXC2
2Q37 Copy Number Variation Syndrome WP5224	0.09049153788962172	0.1058948320095435	RAMP1
Endoderm Differentiation WP2853	0.09369225280452934	0.1058948320095435	SFRP1
NRF2 Pathway WP2884	0.09433113934836754	0.1058948320095435	SOD3
Male Infertility WP4673	0.09688250588107172	0.1058948320095435	SOD3
Mesodermal Commitment Pathway WP2857	0.09688250588107172	0.1058948320095435	FOXC2
Myometrial Relaxation And Contraction Pathways WP289	0.10386439240175746	0.1109460555200591	RAMP1
Epithelial To Mesenchymal Transition In Colorectal Cancer WP4239	0.10639080929197228	0.11111928970494883	FOXC2
Primary Ovarian Insufficiency WP5316	0.11267794543202368	0.11512746598489378	PCSK1
Vitamin D Receptor Pathway WP2877	0.12265198880640278	0.12265198880640278	SFRP1

## Sheet: KEGG
Term	P-value	Adjusted P-value	Genes
Central carbon metabolism in cancer	0.04791569572777685	0.12118483995446709	SLC7A5
Complement and coagulation cascades	0.057901980842456284	0.12118483995446709	PLAT
Staphylococcus aureus infection	0.06450537572510896	0.12118483995446709	KRT18
Prostate cancer	0.06582088646897687	0.12118483995446709	PLAT
Vascular smooth muscle contraction	0.08920831552654583	0.12118483995446709	RAMP1
Estrogen signaling pathway	0.09177308130260607	0.12118483995446709	KRT18
Apelin signaling pathway	0.09177308130260607	0.12118483995446709	PLAT
Fluid shear stress and atherosclerosis	0.09305294778000921	0.12118483995446709	PLAT
mTOR signaling pathway	0.10259869827474406	0.12118483995446709	SLC7A5
Wnt signaling pathway	0.1101680363222428	0.12118483995446709	SFRP1
Transcriptional misregulation in cancer	0.1263653395273989	0.1263653395273989	PLAT
