# Supplementary material for: RNA‐Sequencing Reveals Two Subgroups of Eccrine Porocarcinomas and Poromas
Source: J Cell Mol Med. 2026 Apr 14;30(8):e71140. doi: 10.1111/jcmm.71140 (PMC13079415; doi:10.1111/jcmm.71140)
Supplement: Supplementary file 6 — Additional file 6 Excel file (.xlsx). All enriched terms among the genes highly expressed in normal skin samples vs. tumour samples. [file JCMM-30-e71140-s010.xlsx]

## Sheet: BioPlanet
Term	P-value	Adjusted P-value	Genes
Alpha-hemoglobin stabilizing enzyme (AHSP) pathway	6.48392997733079E-6	0.0016144985643553667	HBB;HBA2;HBA1
Selenium pathway	2.7504733540925565E-5	0.003424339325845233	HBB;HBA2;HBA1;ALOX15B
Oxygen/carbon dioxide exchange in erythrocytes	2.2884486091265618E-4	0.016447835487189737	HBB;HBA1
Nitric oxide effects	2.9368103860218163E-4	0.016447835487189737	HBA2;HBA1
Ethanol oxidation	3.6641752551901487E-4	0.016447835487189737	ADH1B;ALDH1A1
Malaria	4.366088078414149E-4	0.016447835487189737	HBB;HBA2;HBA1
Vitamin B12 metabolism	4.6238894943906897E-4	0.016447835487189737	HBB;HBA2;HBA1
Folate metabolism	8.122998449177647E-4	0.021141191289489884	HBB;HBA2;HBA1
Fatty acid omega oxidation	8.470439593569769E-4	0.021141191289489884	ADH1B;ALDH1A1
Retinol metabolism	8.898273729259393E-4	0.021141191289489884	DGAT2;ADH1B;ALDH1A1
Phase I of biological oxidations: functionalization of compounds	0.0010586220505475	0.021141191289489884	ADH1B;ALDH1A1;FMO2
PPAR signaling pathway	0.0010586220505475	0.021141191289489884	FADS2;FABP4;ADIPOQ
AP-1 transcription factor network	0.0011037569749532872	0.021141191289489884	FABP4;FOSB;FOS
Alpha-linolenic acid metabolism	0.0013692327649010019	0.022729263897356633	FADS2;PLA2G2A
Eicosanoid biosynthesis	0.0013692327649010019	0.022729263897356633	PLA2G2A;ALOX15B
Metabolism	0.002001611461474649	0.03115007836919922	FADS2;MLXIPL;DGAT2;FABP4;ADH1B;ALDH1A1;PLA2G2A;HBB;FMO2;HBA1;B3GALT5;ALOX15B
Corticotropin releasing hormone pathway	0.0023754913784137096	0.03479396195441257	NR4A1;FOS
Interleukin-4 signaling pathway	0.0034249857752367686	0.0473789698907753	PIGR;TFF3;FOS
Linoleic acid metabolism	0.004624658767778083	0.06060737016719697	FADS2;PLA2G2A
Vitamin A and carotenoid metabolism	0.005716859691925272	0.07117490316446963	CRABP1;ALDH1A1
BDNF signaling pathway	0.006925380662560629	0.08184298524829142	NR4A1;KRT19;FOSB;FOS
HNF3A pathway	0.007231107130371129	0.08184298524829142	FOXA1;FOS
Biological oxidations	0.007670055297479598	0.08303668561184434	ADH1B;ALDH1A1;FMO2
Interleukin-5 signaling pathway	0.008906341303457722	0.09240329102337387	FOS;MAPT
Kit receptor signaling pathway	0.010737768749685565	0.10256986098322579	FOS;MAPT
Arachidonic acid metabolism	0.012312212941256666	0.10256986098322579	PLA2G2A;ALOX15B
Oncostatin M	0.012598938273308484	0.10256986098322579	ADIPOQ;PRLR;CST6;MSMB
MAPK signaling pathway	0.013011403420859732	0.10256986098322579	NR4A1;PLA2G2A;FOS;MAPT
RAGE pathway	0.013135056264290922	0.10256986098322579	FABP4;ADIPOQ
AMPK inhibition of chREBP transcriptional activation activity	0.014417450339007641	0.10256986098322579	MLXIPL
Acyl chain remodeling of diacylglycerol and triacylglycerol	0.014417450339007641	0.10256986098322579	DGAT2
Catalytic cycle of mammalian FMOs	0.014417450339007641	0.10256986098322579	FMO2
FOSB gene expression and drug abuse	0.014417450339007641	0.10256986098322579	FOSB
PKA-mediated phosphorylation of key metabolic factors	0.014417450339007641	0.10256986098322579	MLXIPL
Folate-alcohol and cancer pathway	0.014417450339007641	0.10256986098322579	ALDH1A1
LPA receptor mediated events	0.015293729103334264	0.105781626298062	FOS;MAPT
HIF-1 transcriptional activity in hypoxia	0.0157425878544849	0.10594336150720918	TFF3;FOS
Prolactin activation of MAPK signaling	0.020031256172460335	0.12850367854553077	FOS;PRLR
PP2A-mediated dephosphorylation of key metabolic factors	0.020127082181830118	0.12850367854553077	MLXIPL
Transcriptional regulation of white adipocyte differentiation	0.021043624065419566	0.1309965598072368	FABP4;ADIPOQ
ChREBP activates metabolic gene expression	0.0229696971452446	0.13301057184106754	MLXIPL
TSP1-induced apoptosis in microvascular endothelial cell	0.0229696971452446	0.13301057184106754	FOS
Visceral fat deposits and the metabolic syndrome	0.0229696971452446	0.13301057184106754	ADIPOQ
Regular glucocorticoid receptor pathway	0.02366576447644012	0.13392671260530886	NR4A1;FOS
Drug metabolism: cytochrome P450	0.024205563729175338	0.1339374526347702	ADH1B;FMO2
AKT phosphorylation of nuclear targets	0.02580420824342157	0.13697707710319387	NR4A1
Glycerophospholipid biosynthesis	0.025855110939157076	0.13697707710319387	DGAT2;PLA2G2A
Activation of the AP-1 family of transcription factors	0.028630638041239193	0.14549038514833795	FOS
Deregulation of CDK5 in Alzheimer's disease	0.028630638041239193	0.14549038514833795	MAPT
Signaling by ERBB4	0.029875771771477065	0.14775100492170243	NR4A1;PRLR
Passive transport by aquaporins	0.03144900907971979	0.14775100492170243	AQP5
Alpha-linolenic (omega3) and linoleic (omega6) acid metabolism	0.03144900907971979	0.14775100492170243	FADS2
p38 gamma/delta MAPK pathway	0.03144900907971979	0.14775100492170243	MAPT
TSH regulation of gene expression	0.032277958958907726	0.14883725519940783	NR4A1;FOS
Granule cell survival pathway	0.03350678423980879	0.1496592389451791	FOS;MAPT
Hormone-sensitive lipase (HSL)-mediated triacylglycerol hydrolysis	0.03425934385492052	0.1496592389451791	FABP4
Caspase-mediated cleavage of cytoskeletal proteins	0.03425934385492052	0.1496592389451791	MAPT
Glycosphingolipid biosynthesis: globo series	0.039855994355866974	0.16632016711610992	B3GALT5
T cell receptor/Ras pathway	0.039855994355866974	0.16632016711610992	FOS
Leptin influence on immune response	0.04058343913035777	0.16632016711610992	AZGP1;FOS
Prolactin receptor signaling pathway	0.04264235482763042	0.16632016711610992	PRLR
Repression of pain sensation by the transcriptional regulator DREAM	0.04264235482763042	0.16632016711610992	FOS
Calcium signaling by HBx of hepatitis B virus	0.04264235482763042	0.16632016711610992	FOS
Vascular smooth muscle contraction	0.04466073738082895	0.16632016711610992	PLA2G2A;ACTG2
Acyl chain remodelling of phosphatidylinositol	0.0454207685297007	0.16632016711610992	PLA2G2A
B cell survival pathway	0.0454207685297007	0.16632016711610992	FOS
Selenium metabolism and selenoproteins	0.0454207685297007	0.16632016711610992	FOS
Other semaphorin interactions	0.0454207685297007	0.16632016711610992	SEMA3E
Interleukin-1 regulation of extracellular matrix	0.04746009546787749	0.1666614328442956	ALDH1A1;FOS
Acyl chain remodelling of phosphatidylglycerol	0.0481912576899168	0.1666614328442956	PLA2G2A
Acyl chain remodelling of phosphatidylserine	0.0481912576899168	0.1666614328442956	PLA2G2A
Cadmium-induced DNA biosynthesis and proliferation in macrophages	0.0481912576899168	0.1666614328442956	FOS
Pertussis toxin-insensitive CCR5 signaling in macrophage	0.0509538444953197	0.1691667637244614	FOS
Bone remodeling	0.0509538444953197	0.1691667637244614	FOS
Effect of METS on macrophage differentiation	0.0509538444953197	0.1691667637244614	FOS
Lipid and lipoprotein metabolism	0.05326479261005753	0.17340480606377487	FADS2;DGAT2;FABP4;PLA2G2A
Interleukin-3 regulation of hematopoietic cells	0.05645539946213541	0.17340480606377487	FOS
Cell differentiation pathway	0.05645539946213541	0.17340480606377487	SOX2
Nerve growth factor (NGF) pathway	0.05645539946213541	0.17340480606377487	FOS
Estrogen receptor signaling pathway	0.05645539946213541	0.17340480606377487	FOS
Adipogenesis	0.05698276334815424	0.17340480606377487	ADIPOQ;PRLR
IGF1 signaling pathway	0.059194411708517525	0.17340480606377487	FOS
Biosynthesis of unsaturated fatty acids	0.059194411708517525	0.17340480606377487	FADS2
ChREBP regulation by carbohydrates and cAMP	0.059194411708517525	0.17340480606377487	MLXIPL
Oxidative stress-induced gene expression via Nrf2	0.059194411708517525	0.17340480606377487	FOS
Smooth muscle contraction	0.06192560972922704	0.17929624212299455	ACTG2
EGF/EGFR signaling pathway	0.06314687618733932	0.18073071460514356	FOSB;FOS
Interleukin-11 pathway	0.06464901542758433	0.180871964510882	FOS
Mitochondrial pathway of apoptosis: antiapoptotic Bcl-2 family	0.06464901542758433	0.180871964510882	NR4A1
Plexin D1 signaling	0.06736465064138245	0.18232389140982855	SEMA3E
Inhibition of cellular proliferation by Gleevec	0.06736465064138245	0.18232389140982855	FOS
Triacylglyceride biosynthesis	0.06736465064138245	0.18232389140982855	DGAT2
TPO signaling pathway	0.0700725371329717	0.18680826241407408	FOS
Physiological and pathological hypertrophy of the heart	0.07277269660307303	0.18680826241407408	FOS
Acyl chain remodelling of phosphatidylcholine	0.07277269660307303	0.18680826241407408	PLA2G2A
RXR/VDR pathway	0.07277269660307303	0.18680826241407408	NR4A1
Termination of O-glycan biosynthesis	0.07277269660307303	0.18680826241407408	MUCL1
Glycosphingolipid biosynthesis: lacto and neolacto series	0.07546515074471088	0.18980628823669707	B3GALT5
Oxidative stress	0.07546515074471088	0.18980628823669707	FOS
Phosphatidic acid biosynthesis	0.07814992111457102	0.19459330357528185	PLA2G2A
Reelin signaling pathway	0.08082702927193472	0.1961379969508393	MAPT
T cell receptor calcium pathway	0.08082702927193472	0.1961379969508393	FOS
Signaling pathway from G-protein families	0.0834964966939316	0.1961379969508393	FOS
Nuclear events mediated by MAP kinases	0.0834964966939316	0.1961379969508393	FOS
Ovarian infertility genes	0.0834964966939316	0.1961379969508393	PRLR
PDGFA signaling pathway	0.0834964966939316	0.1961379969508393	FOS
Alpha-V beta-3 integrin/OPN pathway	0.08615834477824497	0.2004993256989065	FOS
Serotonin HTR1 group and FOS pathway	0.08881259492266998	0.20476237162726688	FOS
MAPK/TRK pathway	0.09409838647736117	0.21000283995305108	FOS
EGF receptor transactivation by GPCRs in cardiac hypertrophy	0.09409838647736117	0.21000283995305108	FOS
EPO receptor signaling	0.09409838647736117	0.21000283995305108	FOS
MEF2D role in T cell apoptosis	0.09672997032273795	0.21000283995305108	NR4A1
Ether lipid metabolism	0.09672997032273795	0.21000283995305108	PLA2G2A
T cell receptor regulation of apoptosis	0.09732360665294847	0.21000283995305108	NR4A1;FABP4;FOSB;FOS
GM-CSF-mediated signaling events	0.09935404107992307	0.21000283995305108	FOS
TGF-beta signaling pathway	0.10057059511674	0.21000283995305108	FOSB;FOS
PI3K/AKT activation	0.10197061980620958	0.21000283995305108	NR4A1
Signal transduction through IL-1R	0.10457972752682061	0.21000283995305108	FOS
Signaling of hepatocyte growth factor receptor	0.10457972752682061	0.21000283995305108	FOS
Trefoil factor initiation of mucosal healing	0.10457972752682061	0.21000283995305108	TFF3
Triglyceride biosynthesis	0.10457972752682061	0.21000283995305108	DGAT2
ERBB4 signaling events	0.10457972752682061	0.21000283995305108	PRLR
Nuclear receptors	0.10457972752682061	0.21000283995305108	NR4A1
p38 alpha/beta MAPK downstream pathway	0.10457972752682061	0.21000283995305108	KRT19
GAB1 signalosome	0.10718138518732635	0.21181083263209732	NR4A1
Angiotensin II-mediated activation of JNK pathway via Pyk2-dependent signaling	0.10718138518732635	0.21181083263209732	FOS
Nuclear signaling by ErbB4	0.10977561369601414	0.21354108753512996	PRLR
Bioactive peptide-induced signaling pathway	0.11236243387920156	0.21354108753512996	MAPT
Tyrosine metabolism	0.11236243387920156	0.21354108753512996	ADH1B
FOXM1 transcription factor network	0.11236243387920156	0.21354108753512996	FOS
Fc epsilon receptor I signaling in mast cells	0.11236243387920156	0.21354108753512996	FOS
Fatty acid metabolism	0.1149418665283793	0.21354108753512996	ADH1B
Growth hormone receptor signaling	0.1175139323807893	0.21354108753512996	PRLR
Phospholipid metabolism	0.11920271926834237	0.21354108753512996	DGAT2;PLA2G2A
Gastrin pathway	0.12007865208475595	0.21354108753512996	FOS
ERBB2/ERBB3 signaling events	0.12007865208475595	0.21354108753512996	FOS
PI3K events in ERBB2 signaling	0.12007865208475595	0.21354108753512996	NR4A1
Developmental biology	0.12234195705685479	0.21354108753512996	FABP4;ADIPOQ;SEMA3E
HNF3B pathway	0.12263604625511479	0.21354108753512996	FOXA1
RhoA signaling pathway	0.12263604625511479	0.21354108753512996	FOS
Interleukin-12/STAT4 pathway	0.12263604625511479	0.21354108753512996	FOS
Interleukin-3 signaling pathway	0.12263604625511479	0.21354108753512996	FOS
Wnt interactions in lipid metabolism and immune response	0.12263604625511479	0.21354108753512996	FOS
Regulation of NFAT transcription factors	0.12772894021298156	0.21916118747893334	FOS
LKB1 signaling events	0.12772894021298156	0.21916118747893334	MAPT
Presenilin action in Notch and Wnt signaling	0.13026448091117324	0.21916118747893334	FOS
Intestinal immune network for IgA production	0.13026448091117324	0.21916118747893334	PIGR
Lipid digestion, mobilization, and transport	0.13026448091117324	0.21916118747893334	FABP4
Glycerolipid metabolism	0.13279277797234604	0.22043601143409441	DGAT2
Muscle contraction	0.13279277797234604	0.22043601143409441	ACTG2
Aquaporin-mediated transport	0.13531385173981347	0.221665454494826	AQP5
Type 2 diabetes mellitus	0.13531385173981347	0.221665454494826	ADIPOQ
Nuclear receptor transcription pathway	0.1378277224452986	0.22399530882840163	NR4A1
Apoptotic execution phase	0.1403344103503239	0.22399530882840163	MAPT
Interleukin-2 receptor beta chain in T cell activation	0.1403344103503239	0.22399530882840163	FOS
Signaling events mediated by PTP1B	0.1403344103503239	0.22399530882840163	PRLR
RANKL signaling pathway	0.14532631826774292	0.23048568948196171	FOS
Calcineurin-dependent NFAT signaling role in lymphocytes	0.14781157848864504	0.2329435635675482	NR4A1
Keratinocyte differentiation	0.1527608113223866	0.23773401262046415	FOS
PI3K cascade	0.1527608113223866	0.23773401262046415	NR4A1
Tryptophan metabolism	0.15522482378952568	0.2400682057365956	ALDH1A1
ATF2 transcription factor network	0.15768179342981117	0.2423627565680431	FOS
FGF signaling pathway	0.16257468321689628	0.24835028295096426	FOS
Colorectal cancer	0.16501064277049549	0.2505344515234962	FOS
O-linked glycosylation of mucins	0.16743963828587355	0.25268163595868187	MUCL1
Endothelins	0.16986168930851903	0.25479253396277857	FOS
Interleukin-12-mediated signaling events	0.17227681533370462	0.2563634079438079	FOS
Semaphorin interactions	0.17468503580396127	0.2563634079438079	SEMA3E
Thyroid-stimulating hormone signaling pathway	0.17468503580396127	0.2563634079438079	FOS
Adipocytokine signaling pathway	0.17708637014592354	0.2563634079438079	ADIPOQ
Telomerase regulation	0.17708637014592354	0.2563634079438079	FOS
cAMP cell motility pathway inferred from amoeba model	0.17708637014592354	0.2563634079438079	ACTG2
AMPK signaling	0.17948083771203258	0.2568432677603225	ADIPOQ
CD8/T cell receptor downstream pathway	0.17948083771203258	0.2568432677603225	FOS
NFAT involvement in hypertrophy of the heart	0.18186845775259447	0.25877283417369157	ALOX15B
Long-term depression	0.1842492495438565	0.26067081327511515	PLA2G2A
Interleukin-6 signaling pathway	0.18662323226775315	0.26253776742751717	FOS
Leishmaniasis	0.18899042502574082	0.2643742462438734	FOS
Seven transmembrane receptor signaling through beta-arrestin	0.19370451700308886	0.26945488678083307	ACTG2
Glycolysis and gluconeogenesis	0.19605145421397846	0.2712045116626702	ADH1B
VEGF signaling pathway	0.19839167749134176	0.2729255673775917	PLA2G2A
Mitochondrial pathway of apoptosis: caspases	0.20072520568189434	0.2746185506307236	KRT19
Signaling by SCF-KIT	0.20305205765045423	0.2762839472948803	NR4A1
Glycerophospholipid metabolism	0.2053722521261395	0.27641995015896614	PLA2G2A
Fc epsilon receptor I signaling pathway	0.2053722521261395	0.27641995015896614	PLA2G2A
Apoptosis modulation and signaling	0.20768580783442087	0.2780310008105957	FOS
MAP kinase signaling pathway	0.20999274342358087	0.2796160059490462	FOS
SMAD2/3 nuclear pathway	0.21229307751841459	0.2811754058621555	FOS
Differentiation pathway in PC12 cells	0.216874015426495	0.2857229092126839	FOS
MicroRNAs in cardiomyocyte hypertrophy	0.21915465622784053	0.2872079442143805	PLA2G2A
TGF-beta regulation of extracellular matrix	0.22510475632779578	0.2930386153569169	ADH1B;FMO2;CST6
Androgen receptor signaling, proteolysis, and transcription regulation	0.22595748654027328	0.2930386153569169	FOS
Salivary secretion	0.22821212699408147	0.2944291172099807	AQP5
Downstream signaling events Of B cell receptor (BCR)	0.2482156091537258	0.3169522393809114	NR4A1
Wnt signaling pathway and pluripotency	0.2482156091537258	0.3169522393809114	SOX2
Pancreatic secretion	0.254769522303297	0.3220183302209185	PLA2G2A
GnRH signaling pathway	0.254769522303297	0.3220183302209185	PLA2G2A
Signaling by ERBB2	0.256941656798116	0.323123598700661	NR4A1
Chagas disease	0.2612672762862036	0.3269123205792196	FOS
ERBB1 downstream pathway	0.26556814643473675	0.3306323423112473	FOS
Signaling by EGFR in cancer	0.27621295422035064	0.34048032475676887	NR4A1
Epidermal growth factor receptor (EGFR) pathway	0.27621295422035064	0.34048032475676887	ACTG2
Fas signaling pathway	0.2846195006637955	0.34911455992751267	ACTG2
Notch signaling pathway	0.2970497037430985	0.3625753736864291	MAPT
Signaling by PDGF	0.29910066476606895	0.3632978806182984	NR4A1
Integration of energy metabolism	0.3052183273277664	0.3653815553106434	MLXIPL
Interleukin-1 signaling pathway	0.3052183273277664	0.3653815553106434	FOS
Factors involved in megakaryocyte development and platelet production	0.3052183273277664	0.3653815553106434	HBB
Signaling by FGFR in disease	0.3112835057166046	0.37085929628437586	NR4A1
PDGFB signaling pathway	0.31329364528744735	0.3714767508408304	FOS
NGF signaling via TRKA from the plasma membrane	0.32720407862183304	0.3861318273783717	NR4A1
T cell receptor signaling pathway	0.3330805725700628	0.3893758806100734	FOS
p53 signaling pathway	0.3330805725700628	0.3893758806100734	FOXA1
Toll-like receptor signaling pathway regulation	0.33890661591011534	0.3943352680449473	FOS
Interleukin-5 regulation of apoptosis	0.34276282700982597	0.39696718104858914	FOS
Signaling by the B cell receptor (BCR)	0.35608628071023246	0.40887151566280483	NR4A1
Integrated breast cancer pathway	0.3579678329899255	0.40887151566280483	PIGR
EGFR1 pathway	0.3579678329899255	0.40887151566280483	MAPT
Integrin signaling pathway	0.36358012998613304	0.4115066016661233	ACTG2
Myometrial relaxation and contraction pathways	0.36358012998613304	0.4115066016661233	FOS
Toll receptor cascades	0.37098825235792077	0.41799128885575687	FOS
Alzheimer's disease	0.38913980095885203	0.4364676145889827	MAPT
Fatty acid, triacylglycerol, and ketone body metabolism	0.39625539848161956	0.4424435775926403	DGAT2
Metapathway biotransformation	0.39802153164960413	0.4424435775926403	FMO2
Post-translational protein modification	0.4356168667775501	0.4820826659004888	MUCL1
Jak-STAT signaling pathway	0.4405613261457765	0.4853972133199042	PRLR
Antigen-activated B-cell receptor generation of second messengers	0.4599169791650788	0.5044904308903287	FOS
Signaling by NGF	0.4755427076768976	0.5193426939102961	NR4A1
Wnt signaling pathway	0.49072392236887996	0.533581906855245	SOX2
Apoptosis	0.5069246695595153	0.5488010553057361	MAPT
FSH regulation of apoptosis	0.5364592833445079	0.5782613054233007	ACTG2
Cytokine-cytokine receptor interaction	0.5391797036912801	0.5786885612893481	PRLR
Interleukin-4 regulation of apoptosis	0.5418844320760753	0.579095380201471	FOS
Neuroactive ligand-receptor interaction	0.5485781831956474	0.5837434513492146	PRLR
Insulin signaling pathway	0.5551757904958201	0.5873970631957053	FOS
Immune system	0.5582964456466156	0.5873970631957053	NR4A1;FOS;PRLR
Immune system signaling by interferons, interleukins, prolactin, and growth hormones	0.5590887709935026	0.5873970631957053	PRLR
Innate immune system	0.6069809766009328	0.6350347192169423	FOS
Pathways in cancer	0.6138801989889272	0.636900706451012	FOS
Axon guidance	0.6138801989889272	0.636900706451012	SEMA3E
Generic transcription pathway	0.6688964153527671	0.6911004457379213	NR4A1
Interleukin-2 signaling pathway	0.710673228529487	0.7312298921646374	FOS;MAPT
Transmembrane transport of small molecules	0.7187054927355556	0.7364513073710015	AQP5
Protein metabolism	0.7269346186264409	0.7418308198278024	MUCL1
Hemostasis pathway	0.7472391809384329	0.759439004300693	HBB
Adaptive immune system	0.8325642244893283	0.8427174467391982	NR4A1
Disease	0.8634648057140722	0.8704564235741052	NR4A1
Gene expression	0.9439545011147823	0.9477607692644388	NR4A1
Signal transduction	0.9521895145615723	0.9521895145615723	NR4A1

## Sheet: Reactome
Term	P-value	Adjusted P-value	Genes
Signaling By Nuclear Receptors R-HSA-9006931	9.885604416261006E-6	0.001552039893352978	FOXA1;ALDH1A1;CRABP1;TFF3;FOSB;APOD;FOS
AMPK Inhibits chREBP Transcriptional Activity R-HSA-163680	2.2884486091265618E-4	0.017545124756922204	MLXIPL;ADIPOQ
Estrogen-dependent Gene Expression R-HSA-9018519	3.944642360161715E-4	0.017545124756922204	FOXA1;TFF3;FOSB;FOS
Ethanol Oxidation R-HSA-71384	4.4700954794706256E-4	0.017545124756922204	ADH1B;ALDH1A1
RA Biosynthesis Pathway R-HSA-5365859	0.0018393653781464217	0.05650337720638569	CRABP1;ALDH1A1
ESR-mediated Signaling R-HSA-8939211	0.0021593647340020007	0.05650337720638569	FOXA1;TFF3;FOSB;FOS
Keratinization R-HSA-6805567	0.003109635738904448	0.0697446872868569	KRT19;LCE5A;KRT79;KRT77
Metabolism R-HSA-1430728	0.00507958865169976	0.08097008423735257	DGAT2;ADH1B;ADIPOQ;PLA2G2A;B3GALT5;ALOX15B;CIDEC;PM20D1;FADS2;MLXIPL;FABP4;ALDH1A1;THRSP
Metabolism Of Lipids R-HSA-556833	0.0050796826284438485	0.08097008423735257	FADS2;DGAT2;FABP4;PLA2G2A;THRSP;ALOX15B;CIDEC
Triglyceride Metabolism R-HSA-8979227	0.0051573302062008	0.08097008423735257	DGAT2;FABP4
NGF-stimulated Transcription R-HSA-9031628	0.005716859691925272	0.08159517923929706	FOSB;FOS
Signaling By Retinoic Acid R-HSA-5362517	0.006302929236782231	0.08246332418123418	CRABP1;ALDH1A1
Developmental Biology R-HSA-1266738	0.011819330857782421	0.12639807610189316	SOX2;KRT19;FABP4;LCE5A;ADIPOQ;KRT79;KRT77;SEMA3E
Nuclear Events (Kinase And Transcription Factor Activation) R-HSA-198725	0.013555255560480243	0.12639807610189316	FOSB;FOS
Fatty Acid Metabolism R-HSA-8978868	0.01385962979711768	0.12639807610189316	FADS2;THRSP;ALOX15B
PKA-mediated Phosphorylation Of Key Metabolic Factors R-HSA-163358	0.014417450339007641	0.12639807610189316	MLXIPL
Fructose Catabolism R-HSA-70350	0.014417450339007641	0.12639807610189316	ALDH1A1
Synthesis Of 15-Eicosatetraenoic Acid Derivatives R-HSA-2142770	0.017276340770511572	0.12639807610189316	ALOX15B
Lipid Particle Organization R-HSA-8964572	0.017276340770511572	0.12639807610189316	CIDEC
Mitochondrial Uncoupling R-HSA-166187	0.017276340770511572	0.12639807610189316	PM20D1
Fructose Metabolism R-HSA-5652084	0.020127082181830118	0.12639807610189316	ALDH1A1
PP2A-mediated Dephosphorylation Of Key Metabolic Factors R-HSA-163767	0.020127082181830118	0.12639807610189316	MLXIPL
Acyl Chain Remodeling Of DAG And TAG R-HSA-1482883	0.020127082181830118	0.12639807610189316	DGAT2
Erythrocytes Take Up Oxygen And Release Carbon Dioxide R-HSA-1247673	0.020127082181830118	0.12639807610189316	HBA1
ChREBP Activates Metabolic Gene Expression R-HSA-163765	0.020127082181830118	0.12639807610189316	MLXIPL
Linoleic Acid (LA) Metabolism R-HSA-2046105	0.0229696971452446	0.13356453525197784	FADS2
Transport Of Fatty Acids R-HSA-804914	0.0229696971452446	0.13356453525197784	APOD
Transcriptional Regulation Of White Adipocyte Differentiation R-HSA-381340	0.02475040968137349	0.13621242946892587	FABP4;ADIPOQ
POU5F1 (OCT4), SOX2, NANOG Repress Genes Related To Differentiation R-HSA-2892245	0.02580420824342157	0.13621242946892587	SOX2
Antimicrobial Peptides R-HSA-6803157	0.02754919956286497	0.13621242946892587	DCD;PLA2G2A
AKT Phosphorylates Targets In Nucleus R-HSA-198693	0.028630638041239193	0.13621242946892587	NR4A1
Activation Of AMPK Downstream Of NMDARs R-HSA-9619483	0.028630638041239193	0.13621242946892587	MAPT
Activation Of AP-1 Family Of Transcription Factors R-HSA-450341	0.028630638041239193	0.13621242946892587	FOS
Erythrocytes Take Up Carbon Dioxide And Release Oxygen R-HSA-1237044	0.03144900907971979	0.13791582013391082	HBA1
Carnitine Metabolism R-HSA-200425	0.03144900907971979	0.13791582013391082	THRSP
POU5F1 (OCT4), SOX2, NANOG Activate Genes Related To Proliferation R-HSA-2892247	0.03425934385492052	0.13791582013391082	SOX2
Passive Transport By Aquaporins R-HSA-432047	0.03425934385492052	0.13791582013391082	AQP5
Scavenging Of Heme From Plasma R-HSA-2168880	0.03425934385492052	0.13791582013391082	HBA1
Caspase-mediated Cleavage Of Cytoskeletal Proteins R-HSA-264870	0.03425934385492052	0.13791582013391082	MAPT
Phase I - Functionalization Of Compounds R-HSA-211945	0.03665776228787348	0.13943560201934252	ADH1B;ALDH1A1
Alpha-Linolenic (Omega3) And Linoleic (Omega6) Acid Metabolism R-HSA-2046104	0.03706166481216687	0.13943560201934252	FADS2
Integration Of Energy Metabolism R-HSA-163685	0.03730124385230819	0.13943560201934252	MLXIPL;ADIPOQ
Interleukin-4 And Interleukin-13 Signaling R-HSA-6785807	0.038601253265858546	0.1409394595985998	SOX2;FOS
Triglyceride Biosynthesis R-HSA-75109	0.039855994355866974	0.14221343440616172	DGAT2
Prolactin Receptor Signaling R-HSA-1170546	0.04264235482763042	0.14773419461428822	PRLR
Signaling By NTRK1 (TRKA) R-HSA-187037	0.04328517803985515	0.14773419461428822	FOSB;FOS
Acyl Chain Remodelling Of PI R-HSA-1482922	0.0481912576899168	0.14793407923883584	PLA2G2A
Gastrulation R-HSA-9758941	0.0481912576899168	0.14793407923883584	SOX2
Lewis Blood Group Biosynthesis R-HSA-9037629	0.0509538444953197	0.14793407923883584	B3GALT5
Acyl Chain Remodelling Of PG R-HSA-1482925	0.0509538444953197	0.14793407923883584	PLA2G2A
Defective GALNT12 Causes CRCS1 R-HSA-5083636	0.0509538444953197	0.14793407923883584	MUCL1
Defective GALNT3 Causes HFTC R-HSA-5083625	0.0509538444953197	0.14793407923883584	MUCL1
Glycerophospholipid Biosynthesis R-HSA-1483206	0.05250907267399514	0.14793407923883584	DGAT2;PLA2G2A
Transport Of Small Molecules R-HSA-382551	0.05344875671451519	0.14793407923883584	AZGP1;APOD;AQP5;HBA1;CIDEC
Other Semaphorin Interactions R-HSA-416700	0.053708551061233394	0.14793407923883584	SEMA3E
Defective C1GALT1C1 Causes TNPS R-HSA-5083632	0.053708551061233394	0.14793407923883584	MUCL1
Assembly Of Active LPL And LIPC Lipase Complexes R-HSA-8963889	0.053708551061233394	0.14793407923883584	CIDEC
Signaling By NTRKs R-HSA-166520	0.05622805860451618	0.15220353794670757	FOSB;FOS
Acyl Chain Remodelling Of PS R-HSA-1482801	0.06192560972922704	0.16203867879147743	PLA2G2A
Blood Group Systems Biosynthesis R-HSA-9033658	0.06192560972922704	0.16203867879147743	B3GALT5
Miscellaneous Transport And Binding Events R-HSA-5223345	0.06464901542758433	0.16370799067952807	AZGP1
Triglyceride Catabolism R-HSA-163560	0.06464901542758433	0.16370799067952807	FABP4
Growth Hormone Receptor Signaling R-HSA-982772	0.06736465064138245	0.16525390860464131	PRLR
Estrogen-dependent Nuclear Events Downstream Of ESR-membrane Signaling R-HSA-9634638	0.06736465064138245	0.16525390860464131	FOS
Termination Of O-glycan Biosynthesis R-HSA-977068	0.0700725371329717	0.169252128151947	MUCL1
Constitutive Signaling By AKT1 E17K In Cancer R-HSA-5674400	0.07277269660307303	0.17311080858609798	NR4A1
Acyl Chain Remodelling Of PC R-HSA-1482788	0.07546515074471088	0.17683624875999415	PLA2G2A
Acyl Chain Remodelling Of PE R-HSA-1482839	0.08082702927193472	0.18128347993848215	PLA2G2A
Dectin-2 Family R-HSA-5621480	0.08082702927193472	0.18128347993848215	MUCL1
FCERI Mediated MAPK Activation R-HSA-2871796	0.08082702927193472	0.18128347993848215	FOS
MAPK Targets/ Nuclear Events Mediated By MAP Kinases R-HSA-450282	0.0834964966939316	0.1820687497353786	FOS
Transcriptional Regulation Of Pluripotent Stem Cells R-HSA-452723	0.0834964966939316	0.1820687497353786	SOX2
Plasma Lipoprotein Remodeling R-HSA-8963899	0.09145926840160942	0.19670007039798193	CIDEC
NR1H3 And NR1H2 Regulate Gene Expression Linked To Cholesterol Transport And Efflux R-HSA-9029569	0.09935404107992307	0.21079168175064758	APOD
Apoptotic Cleavage Of Cellular Proteins R-HSA-111465	0.10457972752682061	0.21892022962281113	MAPT
Synthesis Of PA R-HSA-1483166	0.10718138518732635	0.22141417729487156	PLA2G2A
Binding And Uptake Of Ligands By Scavenger Receptors R-HSA-2173782	0.11236243387920156	0.22910262492252784	HBA1
Deactivation Of Beta-Catenin Transactivating Complex R-HSA-3769402	0.1149418665283793	0.230621092297299	SOX2
Smooth Muscle Contraction R-HSA-445355	0.1175139323807893	0.230621092297299	ACTG2
Transport Of Vitamins, Nucleosides, And Related Molecules R-HSA-425397	0.1175139323807893	0.230621092297299	APOD
Phospholipid Metabolism R-HSA-1483257	0.12206891451448418	0.2348031617323539	DGAT2;PLA2G2A
Heme Signaling R-HSA-9707616	0.12263604625511479	0.2348031617323539	HBA1
NR1H2 And NR1H3-mediated Signaling R-HSA-9024446	0.12518613547672552	0.23679787072103503	APOD
Biological Oxidations R-HSA-211859	0.1317438077161513	0.24623545013613993	ADH1B;ALDH1A1
Aquaporin-mediated Transport R-HSA-445717	0.13531385173981347	0.24993264380177313	AQP5
Apoptotic Execution Phase R-HSA-75153	0.1403344103503239	0.25619188866280057	MAPT
Nuclear Receptor Transcription Pathway R-HSA-383280	0.14283393559629126	0.25775779182319225	NR4A1
Cytoprotection By HMOX1 R-HSA-9707564	0.1527608113223866	0.27253917474562156	HBA1
O-linked Glycosylation Of Mucins R-HSA-913709	0.15768179342981117	0.2750671285386706	MUCL1
Arachidonic Acid Metabolism R-HSA-2142753	0.15768179342981117	0.2750671285386706	ALOX15B
Transcriptional Regulation By MECP2 R-HSA-8986944	0.16013173999521588	0.2756028820741254	SOX2
Post NMDA Receptor Activation Events R-HSA-438064	0.16257468321689628	0.2756028820741254	MAPT
MAP Kinase Activation R-HSA-450294	0.16501064277049549	0.2756028820741254	FOS
TP53 Regulates Transcription Of DNA Repair Genes R-HSA-6796648	0.16501064277049549	0.2756028820741254	FOS
Semaphorin Interactions R-HSA-373755	0.16986168930851903	0.28071879180460513	SEMA3E
Innate Immune System R-HSA-168249	0.1801704381857208	0.2913606925220136	PIGR;MUCL1;DCD;PLA2G2A;FOS
Diseases Associated With O-glycosylation Of Proteins R-HSA-3906995	0.18186845775259447	0.2913606925220136	MUCL1
Interleukin-17 Signaling R-HSA-448424	0.18186845775259447	0.2913606925220136	FOS
Plasma Lipoprotein Assembly, Remodeling, And Clearance R-HSA-174824	0.18662323226775315	0.2959580552124974	CIDEC
Extra-nuclear Estrogen Signaling R-HSA-9009391	0.1913508469464668	0.29815303107338187	FOS
Formation Of Cornified Envelope R-HSA-6809371	0.19370451700308886	0.29815303107338187	LCE5A
Activation Of NMDA Receptors And Postsynaptic Events R-HSA-442755	0.19370451700308886	0.29815303107338187	MAPT
Metabolism Of Carbohydrates R-HSA-71387	0.2002039701987907	0.3051652749632052	ALDH1A1;B3GALT5
Senescence-Associated Secretory Phenotype (SASP) R-HSA-2559582	0.20999274342358087	0.3170082761298288	FOS
Oxidative Stress Induced Senescence R-HSA-2559580	0.23716632567672022	0.3546201250594769	FOS
MyD88 Cascade Initiated On Plasma Membrane R-HSA-975871	0.24381489891757835	0.36112206726471513	FOS
TRAF6 Mediated Induction Of NFkB And MAP Kinases Upon TLR7/8 Or 9 Activation R-HSA-975138	0.254769522303297	0.3654814521482542	FOS
MyD88 Dependent Cascade Initiated On Endosome R-HSA-975155	0.256941656798116	0.3654814521482542	FOS
Toll Like Receptor 3 (TLR3) Cascade R-HSA-168164	0.2591075689457492	0.3654814521482542	FOS
Toll Like Receptor 7/8 (TLR7/8) Cascade R-HSA-168181	0.2591075689457492	0.3654814521482542	FOS
PI3K/AKT Signaling In Cancer R-HSA-2219528	0.26342079630392307	0.3654814521482542	NR4A1
Post-translational Protein Phosphorylation R-HSA-8957275	0.26556814643473675	0.3654814521482542	STC2
Toll Like Receptor 9 (TLR9) Cascade R-HSA-168138	0.26556814643473675	0.3654814521482542	FOS
O-linked Glycosylation R-HSA-5173105	0.2677093439302499	0.3654814521482542	MUCL1
MyD88-independent TLR4 Cascade R-HSA-166166	0.2677093439302499	0.3654814521482542	FOS
Respiratory Electron Transport, ATP Synthesis By Chemiosmotic Coupling, Heat Production By Uncoupling Proteins R-HSA-163200	0.27832364784784414	0.37347703172744895	PM20D1
MyD88:MAL(TIRAP) Cascade Initiated On Plasma Membrane R-HSA-166058	0.27832364784784414	0.37347703172744895	FOS
Signal Transduction R-HSA-162582	0.2823722620284534	0.37569868761412867	FOXA1;SOX2;NR4A1;ALDH1A1;CRABP1;TFF3;FOSB;APOD;FOS
Regulation Of IGF Transport And Uptake By IGFBPs R-HSA-381426	0.3011457446474932	0.3973099320139196	STC2
Fc Epsilon Receptor (FCERI) Signaling R-HSA-2454202	0.3152980187347738	0.4125149078446624	FOS
Immune System R-HSA-168256	0.33194402586945193	0.42664772884592583	SOX2;PIGR;MUCL1;DCD;PLA2G2A;FOS;PRLR
Cytokine Signaling In Immune System R-HSA-1280215	0.33315812388932836	0.42664772884592583	SOX2;FOS;PRLR
Toll Like Receptor 4 (TLR4) Cascade R-HSA-166016	0.3350281715650445	0.42664772884592583	FOS
C-type Lectin Receptors (CLRs) R-HSA-5621481	0.33697018074455287	0.42664772884592583	MUCL1
Diseases Of Glycosylation R-HSA-3781865	0.340837492787438	0.4280918909410222	MUCL1
Toll-like Receptor Cascades R-HSA-168898	0.376488665926419	0.4648438998341758	FOS
Citric Acid (TCA) Cycle And Respiratory Electron Transport R-HSA-1428517	0.378311611446271	0.4648438998341758	PM20D1
Signaling By Interleukins R-HSA-449147	0.3794367746740981	0.4648438998341758	SOX2;FOS
Cellular Senescence R-HSA-2559583	0.3819418030484629	0.4648438998341758	FOS
Apoptosis R-HSA-109581	0.40503543101746775	0.4891581743826341	MAPT
Neurotransmitter Receptors And Postsynaptic Signal Transmission R-HSA-112314	0.41196900120313673	0.4899934332491854	MAPT
Cellular Response To Chemical Stress R-HSA-9711123	0.41196900120313673	0.4899934332491854	HBA1
Signaling By Receptor Tyrosine Kinases R-HSA-9006934	0.4234330074210502	0.49984197116620216	FOSB;FOS
Muscle Contraction R-HSA-397014	0.4356168667775501	0.5103869260005625	ACTG2
TCF Dependent Signaling In Response To WNT R-HSA-201681	0.4389179216885566	0.5104452867044695	SOX2
Programmed Cell Death R-HSA-5357801	0.4551406790659608	0.5254197545099694	MAPT
Transmission Across Chemical Synapses R-HSA-112315	0.5126893771931171	0.5806968864834974	MAPT
SLC-mediated Transmembrane Transport R-HSA-425407	0.5141201733834785	0.5806968864834974	APOD
Diseases Of Metabolism R-HSA-5668914	0.5141201733834785	0.5806968864834974	MUCL1
PIP3 Activates AKT Signaling R-HSA-1257604	0.5432309394975114	0.6091946964364949	NR4A1
Signaling By WNT R-HSA-195721	0.5769066180681489	0.6423711988418396	SOX2
Intracellular Signaling By Second Messengers R-HSA-9006925	0.5916143862861213	0.6541088637107116	NR4A1
Cellular Responses To Stress R-HSA-2262752	0.6243761957545415	0.6855039351990421	HBA1;FOS
Cellular Responses To Stimuli R-HSA-8953897	0.6349277677075377	0.6922476356255792	HBA1;FOS
Transcriptional Regulation By TP53 R-HSA-3700989	0.6455839656819015	0.6990116042210933	FOS
Neuronal System R-HSA-112316	0.677602546252577	0.7249621274257454	MAPT
Generic Transcription Pathway R-HSA-212436	0.6787861957425768	0.7249621274257454	SOX2;NR4A1;FOS
Diseases Of Signal Transduction By Growth Factor Receptors And Second Messengers R-HSA-5663202	0.7119471417945842	0.7552412247415521	NR4A1
RNA Polymerase II Transcription R-HSA-73857	0.742122039569969	0.7819675182045982	SOX2;NR4A1;FOS
Neutrophil Degranulation R-HSA-6798695	0.7472391809384329	0.7821103427155597	PIGR
Axon Guidance R-HSA-422475	0.7828516433800469	0.8139583311964725	SEMA3E
Nervous System Development R-HSA-9675108	0.7990598136326913	0.8222406857516315	SEMA3E
Gene Expression (Transcription) R-HSA-74160	0.8012918784713352	0.8222406857516315	SOX2;NR4A1;FOS
Vesicle-mediated Transport R-HSA-5653656	0.8474212543697298	0.8639294606236856	HBA1
Post-translational Protein Modification R-HSA-597592	0.917124635272614	0.9289585015341961	MUCL1;STC2
Disease R-HSA-1643685	0.9665529546334609	0.9727488069067524	NR4A1;MUCL1
Metabolism Of Proteins R-HSA-392499	0.9778500572032862	0.9778500572032862	MUCL1;STC2

## Sheet: WikiPathway
Term	P-value	Adjusted P-value	Genes
Hair Follicle Development Cytodifferentiation Part 3 Of 3 WP2840	1.184543695377811E-4	0.017649701061129383	SOX2;KRT19;FOSB;FOS
Pancreatic Cancer Subtypes WP5390	3.648636559901952E-4	0.027182342371269545	AGR2;TFF3;CST6
Galanin Receptor Pathway WP4970	9.662484885702349E-4	0.03257270419319682	ADIPOQ;FOS
PPAR Signaling Pathway WP3942	9.719007565399648E-4	0.03257270419319682	FADS2;FABP4;ADIPOQ
Fatty Acid Omega Oxidation WP206	0.0010930437648723765	0.03257270419319682	ADH1B;ALDH1A1
FOXA2 Pathway WP5066	0.001675265171230403	0.041602418418888336	FOXA1;MLXIPL
Selenium Micronutrient Network WP15	0.0019969864238162556	0.04250728244980315	HBB;HBA1;ALOX15B
Corticotropin Releasing Hormone Signaling Pathway WP2355	0.002496137540215989	0.0464905616865228	NR4A1;FOSB;FOS
Familial Partial Lipodystrophy WP5102	0.0034125952701803378	0.04932137676712426	FABP4;CIDEC
Dopaminergic Neurogenesis WP2855	0.0034125952701803378	0.04932137676712426	SOX2;ALDH1A1
Ethanol Effects On Histone Modifications WP3996	0.003641175466029308	0.04932137676712426	ADH1B;ALDH1A1
Spinal Cord Injury WP2431	0.0049946029419635765	0.06201631986271441	NR4A1;PLA2G2A;FOS
Vitamin A And Carotenoid Metabolism WP716	0.006915223521981038	0.07925910036732113	CRABP1;ALDH1A1
Vitamin B12 Metabolism WP1533	0.00926028293931899	0.09198547719723531	HBB;HBA1
Role Of Hypoxia Angiogenesis And FGF Pathway In OA Chondrocyte Hypertrophy WP5373	0.00926028293931899	0.09198547719723531	FOSB;FOS
Hematopoietic Stem Cell Differentiation WP2849	0.010737768749685565	0.09999547148144683	FOSB;FOS
Pre Implantation Embryo WP3527	0.012312212941256666	0.10791292519101432	SOX2;FOSB
Catalytic Cycle Of Mammalian Flavin Containing Monooxygenases FMOs WP688	0.014417450339007641	0.11192064238287933	FMO2
Sebaleic Acid Formation And Metabolism WP5315	0.014417450339007641	0.11192064238287933	FADS2
Folate Metabolism WP176	0.01665714571402095	0.11192064238287933	HBB;HBA1
Linoleic Acid Metabolism Affected By SARS CoV 2 WP4853	0.017276340770511572	0.11192064238287933	FADS2
Let 7 Inhibition Of ES Cell Reprogramming WP3299	0.017276340770511572	0.11192064238287933	SOX2
Metabolism Of Alpha Linolenic Acid WP4586	0.017276340770511572	0.11192064238287933	FADS2
Prolactin Signaling Pathway WP2037	0.019533025772100497	0.12126753500179058	FOS;PRLR
Effects Of Nitric Oxide WP1995	0.0229696971452446	0.1368993949856578	HBA1
Network Map Of SARS CoV 2 Signaling Pathway WP5115	0.025410975114465283	0.14240100104703013	HBB;APOD;FOS
Folate Alcohol And Cancer Pathway Hypotheses WP1589	0.02580420824342157	0.14240100104703013	ALDH1A1
Leptin And Adiponectin WP3934	0.028630638041239193	0.15235589529087998	ADIPOQ
Inclusion Body Myositis WP5120	0.03144900907971979	0.1615828397544224	MAPT
MAPK Signaling Pathway WP382	0.034566304564603564	0.16993858766809444	NR4A1;FOS;MAPT
Neuroinflammation WP4919	0.03706166481216687	0.16993858766809444	FOS
Serotonin And Anxiety Related Events WP3944	0.039855994355866974	0.16993858766809444	FOS
Disorders Of Fructose Metabolism WP5178	0.039855994355866974	0.16993858766809444	ALDH1A1
Omega 9 Fatty Acid Synthesis WP4724	0.039855994355866974	0.16993858766809444	FADS2
Androgen Receptor Network In Prostate Cancer WP2263	0.039918460190491986	0.16993858766809444	FOXA1;FOS
Omega 3 Omega 6 Fatty Acid Synthesis WP4723	0.04264235482763042	0.17609356044852606	FADS2
MAPK Pathway In Congenital Thyroid Cancer WP4928	0.0454207685297007	0.17609356044852606	FOS
Quercetin And Nf kB AP 1 Induced Apoptosis WP2435	0.0454207685297007	0.17609356044852606	FOS
Serotonin And Anxiety WP3947	0.0481912576899168	0.17609356044852606	FOS
Involvement Of Secretase In Neurodegenerative Diseases WP5372	0.0481912576899168	0.17609356044852606	MAPT
Fatty Acid Transporters WP5061	0.0509538444953197	0.17609356044852606	FABP4
Congenital Generalized Lipodystrophy WP5101	0.0509538444953197	0.17609356044852606	DGAT2
Adipogenesis WP236	0.05547695427659432	0.17609356044852606	ADIPOQ;PRLR
TGF Beta Signaling Pathway WP366	0.05622805860451618	0.17609356044852606	FOSB;FOS
Type II Diabetes Mellitus WP1584	0.059194411708517525	0.17609356044852606	ADIPOQ
Cell Differentiation Expanded Index WP2023	0.059194411708517525	0.17609356044852606	SOX2
Familial Hyperlipidemia Type 4 WP5111	0.06192560972922704	0.17609356044852606	DGAT2
Transcription Factor Regulation In Adipogenesis WP3599	0.06192560972922704	0.17609356044852606	ADIPOQ
Glycerolipids And Glycerophospholipids WP4722	0.06192560972922704	0.17609356044852606	DGAT2
Endoderm Differentiation WP2853	0.062364307667774774	0.17609356044852606	FOXA1;SOX2
Estrogen Signaling Pathway WP712	0.06464901542758433	0.17609356044852606	FOS
Eicosanoid Synthesis WP167	0.06464901542758433	0.17609356044852606	ALOX15B
Photodynamic Therapy Induced NFE2L2 NRF2 Survival Signaling WP3612	0.06464901542758433	0.17609356044852606	FOS
Mesodermal Commitment Pathway WP2857	0.0663105703540477	0.17609356044852606	FOXA1;SOX2
Physiological And Pathological Hypertrophy Of The Heart WP1528	0.06736465064138245	0.17609356044852606	FOS
Kallmann Syndrome WP5074	0.06736465064138245	0.17609356044852606	SEMA3E
Triacylglyceride Synthesis WP325	0.06736465064138245	0.17609356044852606	DGAT2
Differentiation Of White And Brown Adipocyte WP2895	0.0700725371329717	0.1800139316002204	ADIPOQ
Nonalcoholic Fatty Liver Disease WP4396	0.07361758392834111	0.18591559331055638	MLXIPL;ADIPOQ
EGF EGFR Signaling Pathway WP437	0.07778481032099359	0.19316561229713408	FOSB;FOS
PDGFR Beta Pathway WP3972	0.08082702927193472	0.1947797425187034	FOS
Glycerophospholipid Biosynthetic Pathway WP2533	0.0834964966939316	0.1947797425187034	PLA2G2A
Prostaglandin And Leukotriene Metabolism In Senescence WP5122	0.08615834477824497	0.1947797425187034	ALOX15B
Host Pathogen Interaction Of Human Coronaviruses Interferon Induction WP4880	0.08881259492266998	0.1947797425187034	FOS
13Q12 12 Copy Number Variation WP5406	0.08881259492266998	0.1947797425187034	ADIPOQ
Oxidative Stress Response WP408	0.09145926840160942	0.1947797425187034	FOS
Mammary Gland Development Pathway Pregnancy And Lactation Stage 3 Of 4 WP2817	0.09145926840160942	0.1947797425187034	PRLR
Hepatocyte Growth Factor Receptor Signaling WP313	0.09409838647736117	0.1947797425187034	FOS
Prostaglandin And Leukotriene Metabolism In Senescence WP5321	0.09409838647736117	0.1947797425187034	ALOX15B
JAK STAT Signaling In The Regulation Of Beta Cells WP5358	0.09409838647736117	0.1947797425187034	PRLR
Influence Of Laminopathies On Wnt Signaling WP4844	0.09672997032273795	0.1947797425187034	ADIPOQ
Fatty Acids And Lipoproteins Transport In Hepatocytes WP5323	0.09672997032273795	0.1947797425187034	FABP4
Host Pathogen Interaction Of Human Coronaviruses MAPK Signaling WP4877	0.09935404107992307	0.1947797425187034	FOS
Vitamin D Receptor Pathway WP2877	0.10148117397731699	0.1947797425187034	CRACR2B;CST6
IL 5 Signaling Pathway WP127	0.10197061980620958	0.1947797425187034	MAPT
IL 2 Signaling Pathway WP49	0.10197061980620958	0.1947797425187034	MAPT
Serotonin HTR1 Group And FOS Pathway WP722	0.10197061980620958	0.1947797425187034	FOS
Ovarian Infertility WP34	0.10197061980620958	0.1947797425187034	PRLR
Nuclear Receptors WP170	0.10457972752682061	0.1947797425187034	NR4A1
Sleep Regulation WP3591	0.10457972752682061	0.1947797425187034	FOS
PDGF Pathway WP2526	0.10977561369601414	0.19947032244763546	FOS
Neural Crest Cell Migration During Development WP4564	0.10977561369601414	0.19947032244763546	FOS
Common Pathways Underlying Drug Addiction WP2636	0.11236243387920156	0.20171087527712087	ACTG2
Neural Crest Cell Migration In Cancer WP4565	0.1175139323807893	0.20599501087926594	FOS
Cholesterol Biosynthesis Pathway In Hepatocytes WP5329	0.1175139323807893	0.20599501087926594	FADS2
Microtubule Cytoskeleton Regulation WP2038	0.12518613547672552	0.211462356574825	MAPT
T Cell Modulation In Pancreatic Cancer WP5078	0.12518613547672552	0.211462356574825	VTCN1
Interleukin 1 IL 1 Structural Pathway WP2637	0.12772894021298156	0.211462356574825	FOS
Mechanoregulation And Pathology Of YAP TAZ Via Hippo And Non Hippo Mechanisms WP4534	0.12772894021298156	0.211462356574825	ACTG2
Cholesterol Metabolism With Bloch And Kandutsch Russell Pathways WP4718	0.12772894021298156	0.211462356574825	FADS2
IL 3 Signaling Pathway WP286	0.13279277797234604	0.21448685009821497	FOS
IL 4 Signaling Pathway WP395	0.13531385173981347	0.21448685009821497	FOS
RANKL RANK Signaling Pathway WP2018	0.13531385173981347	0.21448685009821497	FOS
Photodynamic Therapy Induced AP 1 Survival Signaling WP3611	0.13531385173981347	0.21448685009821497	FOS
Copper Homeostasis WP3286	0.1378277224452986	0.2161719015194683	MAPT
Cardiac Progenitor Differentiation WP2406	0.14283393559629126	0.21872344870599691	SOX2
Kit Receptor Signaling Pathway WP304	0.14283393559629126	0.21872344870599691	MAPT
TGF Beta Receptor Signaling WP560	0.14532631826774292	0.21872344870599691	FOS
Notch Signaling Pathway WP61	0.14532631826774292	0.21872344870599691	MAPT
Cardiac Hypertrophic Response WP2795	0.14781157848864504	0.2202392519480811	PLA2G2A
Oncostatin M Signaling Pathway WP2374	0.1502897361760713	0.22171456128945172	FOS
TGF Beta Receptor Signaling In Skeletal Dysplasias WP4816	0.15522482378952568	0.2267499876925424	FOS
T Cell Antigen Receptor TCR Pathway During Staphylococcus Aureus Infection WP3863	0.16501064277049549	0.2364094785846522	FOS
DYRK1A Involvement Regarding Cell Proliferation In Brain Development WP5180	0.16501064277049549	0.2364094785846522	MAPT
Endometrial Cancer WP4155	0.16743963828587355	0.23760482004376343	FOS
SARS CoV 2 Innate Immunity Evasion And Cell Specific Immune Response WP5039	0.17468503580396127	0.24554783334707764	CXCL17
AMP Activated Protein Kinase Signaling WP1403	0.17708637014592354	0.2465969079602113	ADIPOQ
Melanoma WP4685	0.17948083771203258	0.24761708165826715	FOS
Th17 Cell Differentiation Pathway WP5130	0.18186845775259447	0.24860917619391354	FOS
Non Small Cell Lung Cancer WP4255	0.18899042502574082	0.2559961211712307	CRABP1
Chromosomal And Microsatellite Instability In Colorectal Cancer WP4216	0.1913508469464668	0.2568583440993113	FOS
Disturbed Pathways In Duchenne Muscular Dystrophy WP5356	0.19370451700308886	0.25769618779875214	PLA2G2A
T Cell Receptor Signaling Pathway WP69	0.19605145421397846	0.2585103245830336	FOS
MicroRNAs In Cardiomyocyte Hypertrophy WP1544	0.21458682868768944	0.28046874977601516	PLA2G2A
Focal Adhesion PI3K Akt mTOR Signaling Pathway WP3932	0.2182462509375633	0.2827712294756255	FOXA1;PRLR
Orexin Receptor Pathway WP5094	0.22595748654027328	0.2877578247393224	ADIPOQ
T Cell Activation SARS CoV 2 WP5098	0.22595748654027328	0.2877578247393224	FOS
Apoptosis Modulation And Signaling WP1772	0.22821212699408147	0.2881661603569334	FOS
Amino Acid Metabolism WP3925	0.23270206273214156	0.2913664482948663	ALDH1A1
Complement System WP2806	0.2416050600708842	0.29999294958801453	ADIPOQ
Wnt Signaling Pathway And Pluripotency WP399	0.254769522303297	0.31372445308422525	SOX2
Toll Like Receptor Signaling Pathway WP75	0.256941656798116	0.31380579395835473	FOS
7Q11 23 Copy Number Variation Syndrome WP4932	0.2612672762862036	0.3164945054198727	MLXIPL
CKAP4 Signaling Pathway Map WP5322	0.27197335058709227	0.32680668739900604	SOX2
Gastrin Signaling Pathway WP4659	0.2846195006637955	0.33904133913932516	FOS
Embryonic Stem Cell Pluripotency Pathways WP3931	0.28670609886949644	0.33904133913932516	FOS
Overview Of Proinflammatory And Profibrotic Mediators WP5095	0.31329364528744735	0.36756498541598154	CXCL17
Angiopoietin Like Protein 8 Regulatory Pathway WP3915	0.31928953241752983	0.37167297132978083	MLXIPL
Measles Virus Infection WP4630	0.32720407862183304	0.37439780730013283	FOS
Brain Derived Neurotrophic Factor BDNF Signaling Pathway WP2380	0.3291685419887074	0.37439780730013283	MAPT
Ectoderm Differentiation WP2858	0.3291685419887074	0.37439780730013283	SOX2
Neuroinflammation And Glutamatergic Signaling WP5083	0.3350281715650445	0.3781757391150881	FOS
Male Infertility WP4673	0.34468263424894285	0.38614821430896606	MSMB
Hepatitis B Infection WP4666	0.35419930958181495	0.39371893622981563	FOS
Breast Cancer Pathway WP4262	0.36171474242649476	0.39371893622981563	FOS
Pleural Mesothelioma WP5087	0.3627242489851463	0.39371893622981563	FABP4;ACTG2
Smith Magenis And Potocki Lupski Syndrome Copy Number Variation WP5381	0.36358012998613304	0.39371893622981563	FOXA1
Myometrial Relaxation And Contraction Pathways WP289	0.3654401596511781	0.39371893622981563	FOS
Sudden Infant Death Syndrome SIDS Susceptibility Pathways WP706	0.36729484654996225	0.39371893622981563	SOX2
Insulin Signaling WP481	0.3728270012610295	0.3967944513420957	FOS
Primary Ovarian Insufficiency WP5316	0.39092638897059295	0.4131066096214068	PRLR
Metapathway Biotransformation Phase I And II WP702	0.41540594575618767	0.4328355658578458	FMO2
Ras Signaling WP4223	0.41540594575618767	0.4328355658578458	PLA2G2A
Circadian Rhythm Genes WP3594	0.44383395605261594	0.4592448573044429	ADIPOQ
IL 24 Signaling Pathway WP5413	0.49221807709175497	0.505796506804631	SOX2
Alzheimer 39 S Disease And miRNA Effects WP2059	0.5323490346691466	0.5395918786782506	MAPT
Alzheimer 39 S Disease WP5124	0.5323490346691466	0.5395918786782506	MAPT
PI3K Akt Signaling Pathway WP4172	0.6284227630057907	0.6326688627558299	PRLR
VEGFA VEGFR2 Signaling WP3888	0.7170306600988318	0.7170306600988318	NR4A1

## Sheet: KEGG
Term	P-value	Adjusted P-value	Genes
PPAR signaling pathway	2.3775176793825277E-6	2.1635410882381003E-4	FADS2;FABP4;ADIPOQ;PLIN4;PLIN5
African trypanosomiasis	1.67660104510868E-4	0.007628534755244495	HBB;HBA2;HBA1
Malaria	4.1177118298551824E-4	0.01249039255056072	HBB;HBA2;HBA1
alpha-Linolenic acid metabolism	0.0023754913784137096	0.054042428858911896	FADS2;PLA2G2A
Fat digestion and absorption	0.006915223521981038	0.1258570681000549	DGAT2;PLA2G2A
Non-alcoholic fatty liver disease	0.010317974500677844	0.15648927992694728	MLXIPL;ADIPOQ;FOS
Arachidonic acid metabolism	0.013555255560480243	0.16010470282591066	PLA2G2A;ALOX15B
Retinol metabolism	0.01665714571402095	0.16010470282591066	ADH1B;ALDH1A1
Amphetamine addiction	0.01712277454839078	0.16010470282591066	FOSB;FOS
Prolactin signaling pathway	0.017593923387462712	0.16010470282591066	FOS;PRLR
IL-17 signaling pathway	0.03046930808189463	0.25206427595021924	FOSB;FOS
Drug metabolism	0.03925772178967644	0.29770439023837963	ADH1B;FMO2
Osteoclast differentiation	0.05250907267399514	0.3414607830801211	FOSB;FOS
MAPK signaling pathway	0.05370004768226865	0.3414607830801211	NR4A1;FOS;MAPT
Vascular smooth muscle contraction	0.05698276334815424	0.3414607830801211	PLA2G2A;ACTG2
Estrogen signaling pathway	0.06003706076133998	0.3414607830801211	KRT19;FOS
Biosynthesis of unsaturated fatty acids	0.07546515074471088	0.40396051280992296	FADS2
Linoleic acid metabolism	0.08082702927193472	0.4086255368747811	PLA2G2A
Tyrosine metabolism	0.09935404107992307	0.43998232038556806	ADH1B
Fatty acid degradation	0.1175139323807893	0.43998232038556806	ADH1B
Glycosphingolipid biosynthesis	0.12263604625511479	0.43998232038556806	B3GALT5
Type II diabetes mellitus	0.12518613547672552	0.43998232038556806	ADIPOQ
Pyruvate metabolism	0.12772894021298156	0.43998232038556806	ADH1B
Intestinal immune network for IgA production	0.13026448091117324	0.43998232038556806	PIGR
Cocaine addiction	0.13279277797234604	0.43998232038556806	FOSB
Ether lipid metabolism	0.13279277797234604	0.43998232038556806	PLA2G2A
Regulation of lipolysis in adipocytes	0.14781157848864504	0.43998232038556806	FABP4
Glycerolipid metabolism	0.16257468321689628	0.43998232038556806	DGAT2
Cortisol synthesis and secretion	0.17227681533370462	0.43998232038556806	NR4A1
Glycolysis / Gluconeogenesis	0.17708637014592354	0.43998232038556806	ADH1B
Adipocytokine signaling pathway	0.18186845775259447	0.43998232038556806	ADIPOQ
Metabolism of xenobiotics by cytochrome P450	0.19839167749134176	0.43998232038556806	ADH1B
Pertussis	0.19839167749134176	0.43998232038556806	FOS
Leishmaniasis	0.20072520568189434	0.43998232038556806	FOS
B cell receptor signaling pathway	0.20999274342358087	0.43998232038556806	FOS
Cytokine-cytokine receptor interaction	0.21079620298549032	0.43998232038556806	CXCL17;PRLR
Colorectal cancer	0.22142876941668724	0.43998232038556806	FOS
PD-L1 expression and PD-1 checkpoint pathway in cancer	0.22821212699408147	0.43998232038556806	FOS
Th1 and Th2 cell differentiation	0.23493739428083257	0.43998232038556806	FOS
Salivary secretion	0.23716632567672022	0.43998232038556806	AQP5
Rheumatoid arthritis	0.23716632567672022	0.43998232038556806	FOS
Staphylococcus aureus infection	0.2416050600708842	0.43998232038556806	KRT19
Circadian entrainment	0.2460184093638313	0.43998232038556806	FOS
Aldosterone synthesis and secretion	0.2482156091537258	0.43998232038556806	NR4A1
Choline metabolism in cancer	0.2482156091537258	0.43998232038556806	FOS
Glycerophospholipid metabolism	0.2482156091537258	0.43998232038556806	PLA2G2A
Longevity regulating pathway	0.256941656798116	0.43998232038556806	ADIPOQ
Chagas disease	0.256941656798116	0.43998232038556806	FOS
Pancreatic secretion	0.256941656798116	0.43998232038556806	PLA2G2A
T cell receptor signaling pathway	0.2612672762862036	0.43998232038556806	FOS
Toll-like receptor signaling pathway	0.2612672762862036	0.43998232038556806	FOS
Parathyroid hormone synthesis, secretion and action	0.26556814643473675	0.43998232038556806	FOS
Th17 cell differentiation	0.2677093439302499	0.43998232038556806	FOS
Insulin resistance	0.26984440623775807	0.43998232038556806	MLXIPL
PI3K-Akt signaling pathway	0.27410766858335556	0.43998232038556806	NR4A1;PRLR
TNF signaling pathway	0.27832364784784414	0.43998232038556806	FOS
Serotonergic synapse	0.28042829211387854	0.43998232038556806	ALOX15B
Cholinergic synapse	0.28042829211387854	0.43998232038556806	FOS
Growth hormone synthesis, secretion and action	0.2929300718873854	0.4474058149564745	FOS
AMPK signaling pathway	0.29499284502624695	0.4474058149564745	ADIPOQ
Relaxin signaling pathway	0.31329364528744735	0.46213367418674445	FOS
Dopaminergic synapse	0.31928953241752983	0.46213367418674445	FOS
Yersinia infection	0.3291685419887074	0.46213367418674445	FOS
Measles	0.3330805725700628	0.46213367418674445	FOS
Fluid shear stress and atherosclerosis	0.3330805725700628	0.46213367418674445	FOS
Apoptosis	0.33890661591011534	0.46213367418674445	FOS
Signaling pathways regulating pluripotency of stem cells	0.340837492787438	0.46213367418674445	SOX2
Breast cancer	0.34850573006445296	0.46213367418674445	FOS
Cell adhesion molecules	0.35040904965808095	0.46213367418674445	VTCN1
Oxytocin signaling pathway	0.36171474242649476	0.46522103569744144	FOS
Cushing syndrome	0.36358012998613304	0.46522103569744144	NR4A1
JAK-STAT signaling pathway	0.376488665926419	0.46522103569744144	PRLR
Hepatitis B	0.376488665926419	0.46522103569744144	FOS
Hippo signaling pathway	0.378311611446271	0.46522103569744144	SOX2
Axon guidance	0.41196900120313673	0.4998557214598059	SEMA3E
Alcoholism	0.41882314622960104	0.5014856093012329	FOSB
Kaposi sarcoma-associated herpesvirus infection	0.4306294668504963	0.5089257335505866	FOS
Pathogenic Escherichia coli infection	0.43726977304070636	0.5101480685474907	FOS
Human immunodeficiency virus 1 infection	0.4614999165994689	0.5243081823553728	FOS
Lipid and atherosclerosis	0.46622142223644886	0.5243081823553728	FOS
cAMP signaling pathway	0.4677861981020125	0.5243081823553728	FOS
Human T-cell leukemia virus 1 infection	0.47245352695758863	0.5243081823553728	FOS
Coronavirus disease	0.49221807709175497	0.5332362501827345	FOS
Ras signaling pathway	0.49221807709175497	0.5332362501827345	PLA2G2A
Chemical carcinogenesis	0.5025572084188988	0.538031834895527	FOS
Salmonella infection	0.5169693911208136	0.5407380987585522	FOS
Parkinson disease	0.5169693911208136	0.5407380987585522	MAPT
Neuroactive ligand-receptor interaction	0.6317015215284619	0.6532368006714777	PRLR
Alzheimer disease	0.6609639392608307	0.6758170614914113	MAPT
Pathways of neurodegeneration	0.7524473576823768	0.7608078838788477	MAPT
Pathways in cancer	0.7904860093174437	0.7904860093174437	FOS
