# Supplementary material for: RNA‐Sequencing Reveals Two Subgroups of Eccrine Porocarcinomas and Poromas
Source: J Cell Mol Med. 2026 Apr 14;30(8):e71140. doi: 10.1111/jcmm.71140 (PMC13079415; doi:10.1111/jcmm.71140)
Supplement: Supplementary file 7 — Additional file 7 Excel file (.xlsx). The IHC results and the further classification of the staining patterns. Yellow = poroma (EP), red = porocarcinoma (EPC). The samples are shown in the same order as in the heatmap (Figure 1). The 2 EPCs (22%) and 4 EPs (22%) that stained positive for NUT was negative or weakly positive in YAP1 IHC, consistent with the YAP1–NUT fusion protein. All the samples with the staining pattern of YAP1–NUTM1 belonged to the metabolism‐low group and more precisely to the same subgroup in the heatmap (Figure 1). 5 EPCs (56%) and 11 EPs (61%) exhibited a strong staining for YAP1 and a negative staining for NUT, consistent with wild‐type staining. 2 EPCs (22%) and 2 EPs (11%) were negative or weakly positive in YAP1 IHC and negative in NUT IHC, consistent with fusion between YAP1 N‐terminus and other partner than NUTM1. No sample was positive for NUT and strongly positive for YAP1, consistent with fusion between NUTM1 and a partner other than YAP1. [file JCMM-30-e71140-s001.xlsx]

## Sheet: Sheet1
Additional file 7
	P24	P11	P26	P17	P4	P16	P60	P25	P64	P49	P32	P65	P38	P10	P5	P3	P22	P18	P23	P12	P62	P57	P27	P9	P33
NUT expression (0–1)	0	0	0	0	1	1	1	1	1	1	0	0	0	0	0	0	0	0	0	0	0	0	0	0	0
YAP1 expression (0–2)	2	2	2	2	1	1	0	0	0	1	2	2	2	2	0	1	2	2	2	2	0	0	2	2	2
YAP1–NUTM1 fusion pattern (YAP-c=0–1/NUT=1)	-	-	-	-	+	+	+	+	+	+	-	-	-	-	-	-	-	-	-	-	-	-	-	-	-
Wild-type pattern (YAP-c =2/NUT=0)	+	+	+	+	-	-	-	-	-	-	+	+	+	+	-	-	+	+	+	+	-	-	+	+	+
Fusion between YAP1-n and another partner than NUTM1 (YAP-c=0–1/NUT=0)	-	-	-	-	-	-	-	-	-	-	-	-	-	-	+	+	-	-	-	-	+	+	-	-	-
Fusion between NUTM1 and a partner other than YAP (YAP-c=2/NUT=1)	-	-	-	-	-	-	-	-	-	-	-	-	-	-	-	-	-	-	-	-	-	-	-	-	-
