# Supplementary material for: RNA‐Sequencing Reveals Two Subgroups of Eccrine Porocarcinomas and Poromas
Source: J Cell Mol Med. 2026 Apr 14;30(8):e71140. doi: 10.1111/jcmm.71140 (PMC13079415; doi:10.1111/jcmm.71140)
Supplement: Supplementary file 9 — Additional file 9 Excel file (.xlsx). Morphological features, fusion status, and a subset of the mutational data for each sample. Yellow = poroma (EP), red = porocarcinoma (EPC). Although most of the samples were of poroid morphology, part of the samples exhibited distinct morphologies such as spindle, clear cell, squamoid and poorly differentiated patterns. High mitotic activity was identified in 3 EPCs (33%), cytologic atypia was present in all EPCs and 3 EPs (19%), and areas of necrosis were identified in 2 EPCs (22%). [file JCMM-30-e71140-s006.xlsx]

## Sheet: Sheet1
Additional file 9
	Metabolism Low																Metabolism High
Sample number	P24	P11	P26	P17	P4	P16	P60	P25	P64	P49	P32	P65	P38	P10	P5	P3	P22	P18	P23	P12	P62	P57	P27	P9	P33
Morphology	poroid	spindle	poroid, clear cell, focal squamoid, cystic	poorly differentiated	poroid	poroid	poroid, squamoid, cystic	poroid, clear cell	poroid, squamoid	poroid, squamoid	poroid, clear cell, focal squamous	poroid, clear cell, spindle cell, squamoid	poroid, squamoid, sebaceous	clear cell, spindle	poroid	poroid	focal clear cell, follicular differentiation	poroid, clear cell	clear cell	poroid	poroid, squamoid	poroid	poroid	squamoid	poroid, squamoid
Necrosis	no	no	no	yes	no	no	no	no	no	no	no	no	no	yes	no	no	no	no	no	no	no	no	no	no	no
Duct formation	+	-	+	-	+	+	+	+	+	+	+	+	+	-	-	+	+	-	+	+	+	+	+	+	+
Atypia	-	++	-	++	+	++	-	-	-	-	-	-	-	++	+	+	+	+	+	+	-	-	-	++	-
High mitotic rate	no	no	no	yes	no	yes	no	no	no	no	no	no	no	no	no	no	no	no	no	no	no	no	no	yes	no
YAP1–NUTM1 fusion staining	-	-	-	-	+	+	+	+	+	+	-	-	-	-	-	-	-	-	-	-	-	-	-	-	-
YAP1–other than NUTM1 fusion staining	-	-	-	-	-	-	-	-	-	-	-	-	-	-	+	+	-	-	-	-	+	+	-	-	-
Wild-type staining	+	+	+	+	-	-	-	-	-	-	+	+	+	+	-	-	+	+	+	+	-	-	+	+	+
RAS mutation	no data	HRAS	HRAS	-	HRAS	HRAS	no data	no data	no data	no data	no data	no data	NRAS	NRAS	NRAS	KRAS	no data	no data	no data	-	no data	no data	no data	-	no data
p53 mutation	no data	+	-	+	+	-	no data	no data	no data	no data	no data	no data	-	-	-	-	no data	no data	no data	-	no data	no data	no data	-	no data
